# Supplementary material for: The Notch1 intracellular domain orchestrates mechanotransduction of fluid shear stress
Source: Life Sci Alliance. 2026 Feb 5;9(4):e202503599. doi: 10.26508/lsa.202503599 (PMC12877406; doi:10.26508/lsa.202503599)
Supplement: Supplementary file 7 [file LSA-2025-03599_TableS1.xlsx]

## Sheet: Protein Report
Identified Proteins (233)	Accession Number	Molecular Weight	SpC 71395	SpC 71396	SpC 71397	SpC 71398			71395	71396	71397	71398
Streptavidin (S.avidinii)	IPI:CON_Strepavidin|IPI12345678	17 kDa	158	111	97	80		Total number of proteins identified	67	66	78	96
Keratin, type II cytoskeletal 1 OS=Homo sapiens OX=9606 GN=KRT1 PE=1 SV=6	sp|P04264|K2C1_HUMAN	66 kDa	28	77	200	61		Total number of spectra matching	786	1119	1228	1301
Tax_Id=9606 Gene_Symbol=KRT6A Keratin, type II cytoskeletal 6A	IPI:CON_00300725.7|SWISS-PROT:P02538 (+1)	60 kDa	35	149	52	43		Total number of unique peptides	401	520	597	814
Keratin, type II cytoskeletal 6B OS=Homo sapiens OX=9606 GN=KRT6B PE=1 SV=5	sp|P04259|K2C6B_HUMAN	60 kDa	35	131	60	43
Neuroblast differentiation-associated protein AHNAK OS=Homo sapiens OX=9606 GN=AHNAK PE=1 SV=2	sp|Q09666|AHNK_HUMAN	629 kDa	8	11	23	206
Keratin, type I cytoskeletal 9 OS=Homo sapiens OX=9606 GN=KRT9 PE=1 SV=3	sp|P35527|K1C9_HUMAN	62 kDa	21	51	123	36
Trypsin - Sus scrofa (Pig).	IPI:CON_Trypsin|SWISS-PROT:P00761|TRYP_PIG	24 kDa	39	41	42	38
Tax_Id=9606 Gene_Symbol=KRT5 Keratin, type II cytoskeletal 5	IPI:CON_00009867.3|SWISS-PROT:P13647 (+1)	62 kDa	23	76	39	32
Tax_Id=9606 Gene_Symbol=KRT2 Keratin, type II cytoskeletal 2 epidermal	IPI:CON_00021304.1|SWISS-PROT:P35908 (+1)	66 kDa	12	29	56	28
Tax_Id=9606 Gene_Symbol=KRT10 Keratin, type I cytoskeletal 10	IPI:CON_00009865.2|SWISS-PROT:P13645 (+1)	60 kDa	24	32	29	29
Tax_Id=9606 Gene_Symbol=KRT16 Keratin, type I cytoskeletal 16	IPI:CON_00217963.3|SWISS-PROT:P08779 (+2)	51 kDa	25	26	23	30
Tax_Id=9606 Gene_Symbol=KRT14 Keratin, type I cytoskeletal 14	IPI:CON_00384444.5|SWISS-PROT:P02533	52 kDa	25	19	16	25
(Bos taurus) Bovine serum albumin precursor	IPI:CON_00708398.1|SWISS-PROT:P02769	69 kDa	3	16	44	23
Annexin A2 OS=Homo sapiens OX=9606 GN=ANXA2 PE=1 SV=2	sp|P07355|ANXA2_HUMAN	39 kDa	72	4	0	0
Thrombospondin-1 OS=Homo sapiens OX=9606 GN=THBS1 PE=1 SV=2	sp|P07996|TSP1_HUMAN	129 kDa	0	0	0	59
Tax_Id=9606 Gene_Symbol=KRT77 Keratin 77	IPI:CON_IPI00376379.3|SWISS-PROT:Q7Z794 (+1)	62 kDa	5	0	0	10
Desmoplakin OS=Homo sapiens OX=9606 GN=DSP PE=1 SV=3	sp|P15924|DESP_HUMAN	332 kDa	4	5	7	45
Tax_Id=9606 Gene_Symbol=KRT17 Keratin, type I cytoskeletal 17	IPI:CON_IPI00450768.7|SWISS-PROT:Q04695 (+1)	48 kDa	15	0	12	12
EH domain-containing protein 2 OS=Homo sapiens OX=9606 GN=EHD2 PE=1 SV=2	sp|Q9NZN4|EHD2_HUMAN	61 kDa	0	0	41	0
Coatomer subunit alpha OS=Homo sapiens OX=9606 GN=COPA PE=1 SV=2	sp|P53621|COPA_HUMAN	138 kDa	0	0	0	42
Heterogeneous nuclear ribonucleoprotein K OS=Homo sapiens OX=9606 GN=HNRNPK PE=1 SV=1	sp|P61978|HNRPK_HUMAN	51 kDa	0	31	4	0
Junction plakoglobin OS=Homo sapiens OX=9606 GN=JUP PE=1 SV=3	sp|P14923|PLAK_HUMAN	82 kDa	4	7	18	7
Non-POU domain-containing octamer-binding protein OS=Homo sapiens OX=9606 GN=NONO PE=1 SV=4	sp|Q15233|NONO_HUMAN	54 kDa	0	31	0	0
EH domain-containing protein 4 OS=Homo sapiens OX=9606 GN=EHD4 PE=1 SV=1	sp|Q9H223|EHD4_HUMAN	61 kDa	0	0	27	0
Pyruvate kinase PKM OS=Homo sapiens OX=9606 GN=PKM PE=1 SV=4	sp|P14618|KPYM_HUMAN	58 kDa	3	15	10	0
Glyceraldehyde-3-phosphate dehydrogenase OS=Homo sapiens OX=9606 GN=GAPDH PE=1 SV=3	sp|P04406|G3P_HUMAN	36 kDa	22	0	0	2
FACT complex subunit SPT16 OS=Homo sapiens OX=9606 GN=SUPT16H PE=1 SV=1	sp|Q9Y5B9|SP16H_HUMAN	120 kDa	0	0	0	27
Isoleucine--tRNA ligase, cytoplasmic OS=Homo sapiens OX=9606 GN=IARS1 PE=1 SV=2	sp|P41252|SYIC_HUMAN	145 kDa	0	0	0	29
Dihydropyrimidinase-related protein 2 OS=Homo sapiens OX=9606 GN=DPYSL2 PE=1 SV=1	sp|Q16555|DPYL2_HUMAN	62 kDa	0	16	6	0
Progranulin OS=Homo sapiens OX=9606 GN=GRN PE=1 SV=2	sp|P28799|GRN_HUMAN	64 kDa	0	12	14	0
Large ribosomal subunit protein eL6 OS=Homo sapiens OX=9606 GN=RPL6 PE=1 SV=3	sp|Q02878|RL6_HUMAN	33 kDa	20	0	0	0
T-complex protein 1 subunit alpha OS=Homo sapiens OX=9606 GN=TCP1 PE=1 SV=1	sp|P17987|TCPA_HUMAN	60 kDa	0	0	21	0
ATP-dependent RNA helicase A OS=Homo sapiens OX=9606 GN=DHX9 PE=1 SV=4	sp|Q08211|DHX9_HUMAN	141 kDa	0	0	0	23
Tax_Id=9606 Gene_Symbol=KRT78 Keratin-78	IPI:CON_00166205.2|TREMBL:Q7RTT2 (+2)	57 kDa	0	10	0	0
Valine--tRNA ligase OS=Homo sapiens OX=9606 GN=VARS1 PE=1 SV=4	sp|P26640|SYVC_HUMAN	140 kDa	0	0	0	21
Tax_Id=9606 Gene_Symbol=ALB Isoform 1 of Serum albumin precursor	IPI:CON_IPI00745872.2|SWISS-PROT:P02768-1 (+1)	69 kDa	0	0	11	5
Protein disulfide-isomerase A3 OS=Homo sapiens OX=9606 GN=PDIA3 PE=1 SV=4	sp|P30101|PDIA3_HUMAN	57 kDa	0	17	0	0
Hornerin OS=Homo sapiens OX=9606 GN=HRNR PE=1 SV=2	sp|Q86YZ3|HORN_HUMAN	282 kDa	0	3	2	14
60 kDa heat shock protein, mitochondrial OS=Homo sapiens OX=9606 GN=HSPD1 PE=1 SV=2	sp|P10809|CH60_HUMAN	61 kDa	0	0	14	0
Heterogeneous nuclear ribonucleoprotein Q OS=Homo sapiens OX=9606 GN=SYNCRIP PE=1 SV=2	sp|O60506|HNRPQ_HUMAN	70 kDa	0	0	16	0
Tax_Id=9606 Gene_Symbol=KRT25 Keratin, type I cytoskeletal 25	IPI:CON_IPI00375911.2|SWISS-PROT:Q7Z3Z0 (+1)	49 kDa	8	0	0	0
Keratin, type II cuticular Hb2 (Hair keratin, type II Hb2) - Homo sapiens (Human).	IPI:CON_102456|SWISS-PROT:Q9NSB4 (+1)	57 kDa	0	6	5	2
Immunoglobulin gamma-1 heavy chain OS=Homo sapiens OX=9606 PE=1 SV=2	sp|P0DOX5|IGG1_HUMAN	49 kDa	3	6	0	4
T-complex protein 1 subunit gamma OS=Homo sapiens OX=9606 GN=CCT3 PE=1 SV=4	sp|P49368|TCPG_HUMAN	61 kDa	0	0	13	0
Cytoplasmic FMR1-interacting protein 1 OS=Homo sapiens OX=9606 GN=CYFIP1 PE=1 SV=1	sp|Q7L576|CYFP1_HUMAN	145 kDa	0	0	0	14
Caveolae-associated protein 3 OS=Homo sapiens OX=9606 GN=CAVIN3 PE=1 SV=3	sp|Q969G5|CAVN3_HUMAN	28 kDa	13	0	0	0
T-complex protein 1 subunit eta OS=Homo sapiens OX=9606 GN=CCT7 PE=1 SV=2	sp|Q99832|TCPH_HUMAN	59 kDa	0	13	2	0
Protein flightless-1 homolog OS=Homo sapiens OX=9606 GN=FLII PE=1 SV=2	sp|Q13045|FLII_HUMAN	145 kDa	0	0	0	16
EH domain-containing protein 1 OS=Homo sapiens OX=9606 GN=EHD1 PE=1 SV=2	sp|Q9H4M9|EHD1_HUMAN	61 kDa	0	10	7	0
Mitogen-activated protein kinase kinase kinase kinase 4 OS=Homo sapiens OX=9606 GN=MAP4K4 PE=1 SV=2	sp|O95819|M4K4_HUMAN	142 kDa	0	0	0	10
Eukaryotic translation initiation factor 2 subunit 1 OS=Homo sapiens OX=9606 GN=EIF2S1 PE=1 SV=3	sp|P05198|IF2A_HUMAN	36 kDa	12	0	0	0
Large ribosomal subunit protein uL10 OS=Homo sapiens OX=9606 GN=RPLP0 PE=1 SV=1	sp|P05388|RLA0_HUMAN	34 kDa	11	0	0	0
BTB/POZ domain-containing protein KCTD12 OS=Homo sapiens OX=9606 GN=KCTD12 PE=1 SV=1	sp|Q96CX2|KCD12_HUMAN	36 kDa	12	0	0	0
Caveolae-associated protein 2 OS=Homo sapiens OX=9606 GN=CAVIN2 PE=1 SV=3	sp|O95810|CAVN2_HUMAN	47 kDa	0	0	10	0
Protein disulfide-isomerase OS=Homo sapiens OX=9606 GN=P4HB PE=1 SV=3	sp|P07237|PDIA1_HUMAN	57 kDa	0	11	0	0
T-complex protein 1 subunit zeta OS=Homo sapiens OX=9606 GN=CCT6A PE=1 SV=3	sp|P40227|TCPZ_HUMAN	58 kDa	0	10	0	0
ATP synthase subunit alpha, mitochondrial OS=Homo sapiens OX=9606 GN=ATP5F1A PE=1 SV=1	sp|P25705|ATPA_HUMAN	60 kDa	2	3	4	0
KH domain-containing, RNA-binding, signal transduction-associated protein 1 OS=Homo sapiens OX=9606 GN=KHDRBS1 PE=1 SV=1	sp|Q07666|KHDR1_HUMAN	48 kDa	0	0	8	0
Filaggrin OS=Homo sapiens OX=9606 GN=FLG PE=1 SV=3	sp|P20930|FILA_HUMAN	435 kDa	9	0	0	0
Structural maintenance of chromosomes protein 3 OS=Homo sapiens OX=9606 GN=SMC3 PE=1 SV=2	sp|Q9UQE7|SMC3_HUMAN	142 kDa	0	0	0	9
Eukaryotic translation initiation factor 3 subunit D OS=Homo sapiens OX=9606 GN=EIF3D PE=1 SV=1	sp|O15371|EIF3D_HUMAN	64 kDa	0	0	10	0
Cytoskeleton-associated protein 4 OS=Homo sapiens OX=9606 GN=CKAP4 PE=1 SV=2	sp|Q07065|CKAP4_HUMAN	66 kDa	0	0	12	0
Leucine-rich PPR motif-containing protein, mitochondrial OS=Homo sapiens OX=9606 GN=LRPPRC PE=1 SV=3	sp|P42704|LPPRC_HUMAN	158 kDa	0	0	0	12
Eukaryotic translation initiation factor 3 subunit I OS=Homo sapiens OX=9606 GN=EIF3I PE=1 SV=1	sp|Q13347|EIF3I_HUMAN	37 kDa	9	0	0	0
Cell division cycle and apoptosis regulator protein 1 OS=Homo sapiens OX=9606 GN=CCAR1 PE=1 SV=2	sp|Q8IX12|CCAR1_HUMAN	133 kDa	0	0	0	11
Tax_Id=9606 Gene_Symbol=KRT71 Keratin, type II cytoskeletal 71	IPI:CON_IPI00061200.4|SWISS-PROT:Q3SY84 (+1)	57 kDa	6	0	0	0
Poly(U)-binding-splicing factor PUF60 OS=Homo sapiens OX=9606 GN=PUF60 PE=1 SV=1	sp|Q9UHX1|PUF60_HUMAN	60 kDa	0	5	3	0
ATP-binding cassette sub-family E member 1 OS=Homo sapiens OX=9606 GN=ABCE1 PE=1 SV=1	sp|P61221|ABCE1_HUMAN	67 kDa	0	0	7	0
Protein disulfide-isomerase A5 OS=Homo sapiens OX=9606 GN=PDIA5 PE=1 SV=1	sp|Q14554|PDIA5_HUMAN	60 kDa	0	11	0	0
Integrin alpha-2 OS=Homo sapiens OX=9606 GN=ITGA2 PE=1 SV=2	sp|P17301|ITA2_HUMAN	129 kDa	0	0	0	10
Breakpoint cluster region protein OS=Homo sapiens OX=9606 GN=BCR PE=1 SV=2	sp|P11274|BCR_HUMAN	143 kDa	0	0	0	10
T-complex protein 1 subunit theta OS=Homo sapiens OX=9606 GN=CCT8 PE=1 SV=4	sp|P50990|TCPQ_HUMAN	60 kDa	0	8	0	0
Elongation factor Tu, mitochondrial OS=Homo sapiens OX=9606 GN=TUFM PE=1 SV=3	sp|P49411|EFTU_HUMAN	50 kDa	2	0	2	2
Elongation factor 1-alpha 1 OS=Homo sapiens OX=9606 GN=EEF1A1 PE=1 SV=1	sp|P68104|EF1A1_HUMAN (+1)	50 kDa	0	3	2	0
Signal transducer and activator of transcription 1-alpha/beta OS=Homo sapiens OX=9606 GN=STAT1 PE=1 SV=2	sp|P42224|STAT1_HUMAN	87 kDa	9	0	0	0
Polypyrimidine tract-binding protein 1 OS=Homo sapiens OX=9606 GN=PTBP1 PE=1 SV=2	sp|P26599|PTBP1_HUMAN	60 kDa	0	10	0	0
Multimerin-2 OS=Homo sapiens OX=9606 GN=MMRN2 PE=1 SV=2	sp|Q9H8L6|MMRN2_HUMAN	104 kDa	0	0	0	9
RNA-binding protein FUS OS=Homo sapiens OX=9606 GN=FUS PE=1 SV=1	sp|P35637|FUS_HUMAN	53 kDa	0	0	7	0
Phenylalanine--tRNA ligase alpha subunit OS=Homo sapiens OX=9606 GN=FARSA PE=1 SV=3	sp|Q9Y285|SYFA_HUMAN	58 kDa	0	8	0	0
Tax_Id=10090 Gene_Symbol=Krt35 Krt35 protein	IPI:CON_00131382.4|TREMBL:Q497I4	51 kDa	0	0	5	0
Ubiquitin-ribosomal protein eS31 fusion protein OS=Homo sapiens OX=9606 GN=RPS27A PE=1 SV=2	sp|P62979|RS27A_HUMAN	18 kDa	0	0	0	3
Moesin OS=Homo sapiens OX=9606 GN=MSN PE=1 SV=3	sp|P26038|MOES_HUMAN	68 kDa	0	3	3	0
Desmoglein-1 OS=Homo sapiens OX=9606 GN=DSG1 PE=1 SV=2	sp|Q02413|DSG1_HUMAN	114 kDa	0	4	3	0
U1 small nuclear ribonucleoprotein 70 kDa OS=Homo sapiens OX=9606 GN=SNRNP70 PE=1 SV=2	sp|P08621|RU17_HUMAN	52 kDa	0	6	2	0
Beta-2-syntrophin OS=Homo sapiens OX=9606 GN=SNTB2 PE=1 SV=1	sp|Q13425|SNTB2_HUMAN	58 kDa	0	5	0	0
ATPase family AAA domain-containing protein 3B OS=Homo sapiens OX=9606 GN=ATAD3B PE=1 SV=1	sp|Q5T9A4|ATD3B_HUMAN	73 kDa	0	0	7	0
Prelamin-A/C OS=Homo sapiens OX=9606 GN=LMNA PE=1 SV=1	sp|P02545|LMNA_HUMAN	74 kDa	0	0	7	0
Vigilin OS=Homo sapiens OX=9606 GN=HDLBP PE=1 SV=2	sp|Q00341|VIGLN_HUMAN	141 kDa	0	0	0	9
Heterogeneous nuclear ribonucleoproteins A2/B1 OS=Homo sapiens OX=9606 GN=HNRNPA2B1 PE=1 SV=2	sp|P22626|ROA2_HUMAN	37 kDa	7	0	0	0
Leucine zipper protein 1 OS=Homo sapiens OX=9606 GN=LUZP1 PE=1 SV=2	sp|Q86V48|LUZP1_HUMAN	120 kDa	0	0	0	7
26S proteasome non-ATPase regulatory subunit 3 OS=Homo sapiens OX=9606 GN=PSMD3 PE=1 SV=2	sp|O43242|PSMD3_HUMAN	61 kDa	0	7	0	0
DNA topoisomerase 2-beta OS=Homo sapiens OX=9606 GN=TOP2B PE=1 SV=3	sp|Q02880|TOP2B_HUMAN	183 kDa	0	0	0	7
Paraspeckle component 1 OS=Homo sapiens OX=9606 GN=PSPC1 PE=1 SV=1	sp|Q8WXF1|PSPC1_HUMAN	59 kDa	0	0	7	0
RNA-binding protein FXR2 OS=Homo sapiens OX=9606 GN=FXR2 PE=1 SV=2	sp|P51116|FXR2_HUMAN	74 kDa	0	0	2	0
Band 4.1-like protein 2 OS=Homo sapiens OX=9606 GN=EPB41L2 PE=1 SV=1	sp|O43491|E41L2_HUMAN	113 kDa	0	0	0	4
Tight junction protein ZO-2 OS=Homo sapiens OX=9606 GN=TJP2 PE=1 SV=2	sp|Q9UDY2|ZO2_HUMAN	134 kDa	0	0	0	6
T-complex protein 1 subunit epsilon OS=Homo sapiens OX=9606 GN=CCT5 PE=1 SV=1	sp|P48643|TCPE_HUMAN	60 kDa	0	0	5	0
Probable ATP-dependent RNA helicase DDX5 OS=Homo sapiens OX=9606 GN=DDX5 PE=1 SV=1	sp|P17844|DDX5_HUMAN	69 kDa	0	0	5	0
Annexin A1 OS=Homo sapiens OX=9606 GN=ANXA1 PE=1 SV=2	sp|P04083|ANXA1_HUMAN	39 kDa	6	0	0	0
Kinectin OS=Homo sapiens OX=9606 GN=KTN1 PE=1 SV=1	sp|Q86UP2|KTN1_HUMAN	156 kDa	0	0	0	6
Structural maintenance of chromosomes protein 2 OS=Homo sapiens OX=9606 GN=SMC2 PE=1 SV=2	sp|O95347|SMC2_HUMAN	136 kDa	0	0	0	8
Peroxidasin homolog OS=Homo sapiens OX=9606 GN=PXDN PE=1 SV=2	sp|Q92626|PXDN_HUMAN	165 kDa	0	0	0	7
Heterogeneous nuclear ribonucleoprotein L OS=Homo sapiens OX=9606 GN=HNRNPL PE=1 SV=2	sp|P14866|HNRPL_HUMAN	64 kDa	0	0	7	0
Serine beta-lactamase-like protein LACTB, mitochondrial OS=Homo sapiens OX=9606 GN=LACTB PE=1 SV=2	sp|P83111|LACTB_HUMAN	61 kDa	0	5	0	0
Aminoacyl tRNA synthase complex-interacting multifunctional protein 1 OS=Homo sapiens OX=9606 GN=AIMP1 PE=1 SV=2	sp|Q12904|AIMP1_HUMAN	34 kDa	5	0	0	0
Unconventional myosin-VI OS=Homo sapiens OX=9606 GN=MYO6 PE=1 SV=4	sp|Q9UM54|MYO6_HUMAN	150 kDa	0	0	0	6
Dynactin subunit 1 OS=Homo sapiens OX=9606 GN=DCTN1 PE=1 SV=3	sp|Q14203|DCTN1_HUMAN	142 kDa	0	0	0	5
Pleckstrin homology-like domain family B member 2 OS=Homo sapiens OX=9606 GN=PHLDB2 PE=1 SV=2	sp|Q86SQ0|PHLB2_HUMAN	142 kDa	0	0	0	7
Keratin, type II cuticular Hb1 (Hair keratin, type II Hb1) (ghHKb1) (ghHb1) (MLN 137) - Homo sapiens (Human).	IPI:CON_103456|SWISS-PROT:Q14533 (+3)	55 kDa	0	0	3	0
Titin OS=Homo sapiens OX=9606 GN=TTN PE=1 SV=4	REV_sp|Q8WZ42|TITIN_HUMAN	3816 kDa	0	0	2	2
Echinoderm microtubule-associated protein-like 4 OS=Homo sapiens OX=9606 GN=EML4 PE=1 SV=3	sp|Q9HC35|EMAL4_HUMAN	109 kDa	0	0	0	2
Cell division cycle protein 23 homolog OS=Homo sapiens OX=9606 GN=CDC23 PE=1 SV=3	sp|Q9UJX2|CDC23_HUMAN	69 kDa	0	0	2	0
Dolichyl-diphosphooligosaccharide--protein glycosyltransferase subunit STT3B OS=Homo sapiens OX=9606 GN=STT3B PE=1 SV=1	sp|Q8TCJ2|STT3B_HUMAN	94 kDa	0	0	3	0
Rho-associated protein kinase 1 OS=Homo sapiens OX=9606 GN=ROCK1 PE=1 SV=1	sp|Q13464|ROCK1_HUMAN	158 kDa	0	0	0	4
Arginase-1 OS=Homo sapiens OX=9606 GN=ARG1 PE=1 SV=2	sp|P05089|ARGI1_HUMAN	35 kDa	4	0	0	0
Protein RCC2 OS=Homo sapiens OX=9606 GN=RCC2 PE=1 SV=2	sp|Q9P258|RCC2_HUMAN	56 kDa	0	3	0	0
Structural maintenance of chromosomes protein 1A OS=Homo sapiens OX=9606 GN=SMC1A PE=1 SV=2	sp|Q14683|SMC1A_HUMAN	143 kDa	0	0	0	4
Hypoxia up-regulated protein 1 OS=Homo sapiens OX=9606 GN=HYOU1 PE=1 SV=1	sp|Q9Y4L1|HYOU1_HUMAN	111 kDa	0	0	0	8
F-actin-capping protein subunit alpha-1 OS=Homo sapiens OX=9606 GN=CAPZA1 PE=1 SV=3	sp|P52907|CAZA1_HUMAN	33 kDa	5	0	0	0
Myosin-9 OS=Homo sapiens OX=9606 GN=MYH9 PE=1 SV=4	sp|P35579|MYH9_HUMAN	227 kDa	0	0	0	4
Protein FAM98A OS=Homo sapiens OX=9606 GN=FAM98A PE=1 SV=2	sp|Q8NCA5|FA98A_HUMAN	55 kDa	0	5	0	0
Filamin-A OS=Homo sapiens OX=9606 GN=FLNA PE=1 SV=4	sp|P21333|FLNA_HUMAN	281 kDa	0	0	0	4
Protein diaphanous homolog 1 OS=Homo sapiens OX=9606 GN=DIAPH1 PE=1 SV=2	sp|O60610|DIAP1_HUMAN	141 kDa	0	0	0	4
Eukaryotic translation initiation factor 3 subunit C-like protein OS=Homo sapiens OX=9606 GN=EIF3CL PE=1 SV=1	sp|B5ME19|EIFCL_HUMAN (+1)	105 kDa	4	0	0	0
von Willebrand factor OS=Homo sapiens OX=9606 GN=VWF PE=1 SV=4	sp|P04275|VWF_HUMAN	309 kDa	0	0	0	6
T-complex protein 1 subunit delta OS=Homo sapiens OX=9606 GN=CCT4 PE=1 SV=4	sp|P50991|TCPD_HUMAN	58 kDa	0	4	0	0
Histone-arginine methyltransferase CARM1 OS=Homo sapiens OX=9606 GN=CARM1 PE=1 SV=3	sp|Q86X55|CARM1_HUMAN	66 kDa	0	0	4	0
Glucose-6-phosphate isomerase OS=Homo sapiens OX=9606 GN=GPI PE=1 SV=4	sp|P06744|G6PI_HUMAN	63 kDa	0	4	0	0
ATP-dependent RNA helicase DHX29 OS=Homo sapiens OX=9606 GN=DHX29 PE=1 SV=2	sp|Q7Z478|DHX29_HUMAN	155 kDa	0	0	0	7
X-ray repair cross-complementing protein 5 OS=Homo sapiens OX=9606 GN=XRCC5 PE=1 SV=3	sp|P13010|XRCC5_HUMAN	83 kDa	0	0	5	0
Phenylalanine--tRNA ligase beta subunit OS=Homo sapiens OX=9606 GN=FARSB PE=1 SV=3	sp|Q9NSD9|SYFB_HUMAN	66 kDa	0	0	4	0
Integrin alpha-5 OS=Homo sapiens OX=9606 GN=ITGA5 PE=1 SV=2	sp|P08648|ITA5_HUMAN	115 kDa	0	0	0	4
Far upstream element-binding protein 1 OS=Homo sapiens OX=9606 GN=FUBP1 PE=1 SV=3	sp|Q96AE4|FUBP1_HUMAN	68 kDa	0	0	4	0
Microtubule-associated protein 1B OS=Homo sapiens OX=9606 GN=MAP1B PE=1 SV=2	sp|P46821|MAP1B_HUMAN	271 kDa	0	0	4	0
Caveolae-associated protein 1 OS=Homo sapiens OX=9606 GN=CAVIN1 PE=1 SV=1	sp|Q6NZI2|CAVN1_HUMAN	43 kDa	0	2	0	0
Tight junction protein ZO-3 OS=Homo sapiens OX=9606 GN=TJP3 PE=1 SV=3	sp|O95049|ZO3_HUMAN	101 kDa	0	0	2	0
Transcription activator BRG1 OS=Homo sapiens OX=9606 GN=SMARCA4 PE=1 SV=2	sp|P51532|SMCA4_HUMAN	185 kDa	0	0	0	2
Fibronectin type III domain-containing protein 3B OS=Homo sapiens OX=9606 GN=FNDC3B PE=1 SV=2	sp|Q53EP0|FND3B_HUMAN	133 kDa	0	0	0	3
ELKS/Rab6-interacting/CAST family member 1 OS=Homo sapiens OX=9606 GN=ERC1 PE=1 SV=1	sp|Q8IUD2|RB6I2_HUMAN	128 kDa	0	0	0	2
Serpin B3 OS=Homo sapiens OX=9606 GN=SERPINB3 PE=1 SV=2	sp|P29508|SPB3_HUMAN	45 kDa	4	0	0	0
DNA-dependent protein kinase catalytic subunit OS=Homo sapiens OX=9606 GN=PRKDC PE=1 SV=3	sp|P78527|PRKDC_HUMAN	469 kDa	0	0	0	6
Heterogeneous nuclear ribonucleoprotein D0 OS=Homo sapiens OX=9606 GN=HNRNPD PE=1 SV=1	sp|Q14103|HNRPD_HUMAN	38 kDa	3	0	0	0
GRB10-interacting GYF protein 2 OS=Homo sapiens OX=9606 GN=GIGYF2 PE=1 SV=1	sp|Q6Y7W6|GGYF2_HUMAN	150 kDa	0	0	0	4
DnaJ homolog subfamily B member 4 OS=Homo sapiens OX=9606 GN=DNAJB4 PE=1 SV=1	sp|Q9UDY4|DNJB4_HUMAN	38 kDa	4	0	0	0
Protein LTV1 homolog OS=Homo sapiens OX=9606 GN=LTV1 PE=1 SV=1	sp|Q96GA3|LTV1_HUMAN	55 kDa	0	0	3	0
Galectin-9 OS=Homo sapiens OX=9606 GN=LGALS9 PE=1 SV=2	sp|O00182|LEG9_HUMAN	40 kDa	3	0	0	0
Farnesyl pyrophosphate synthase OS=Homo sapiens OX=9606 GN=FDPS PE=1 SV=4	sp|P14324|FPPS_HUMAN	48 kDa	3	0	0	0
Poly(rC)-binding protein 2 OS=Homo sapiens OX=9606 GN=PCBP2 PE=1 SV=1	sp|Q15366|PCBP2_HUMAN	39 kDa	4	0	0	0
T-complex protein 1 subunit beta OS=Homo sapiens OX=9606 GN=CCT2 PE=1 SV=4	sp|P78371|TCPB_HUMAN	57 kDa	0	5	0	0
Eukaryotic translation initiation factor 5B OS=Homo sapiens OX=9606 GN=EIF5B PE=1 SV=4	sp|O60841|IF2P_HUMAN	139 kDa	0	0	0	6
Protein SETSIP OS=Homo sapiens OX=9606 GN=SETSIP PE=1 SV=1	sp|P0DME0|SETLP_HUMAN (+1)	35 kDa	4	0	0	0
Glucose-6-phosphate 1-dehydrogenase OS=Homo sapiens OX=9606 GN=G6PD PE=1 SV=4	sp|P11413|G6PD_HUMAN	59 kDa	0	4	0	0
E3 ubiquitin/ISG15 ligase TRIM25 OS=Homo sapiens OX=9606 GN=TRIM25 PE=1 SV=2	sp|Q14258|TRI25_HUMAN	71 kDa	0	0	3	0
Small ribosomal subunit protein mS22 OS=Homo sapiens OX=9606 GN=MRPS22 PE=1 SV=1	sp|P82650|RT22_HUMAN	41 kDa	3	0	0	0
26S proteasome non-ATPase regulatory subunit 14 OS=Homo sapiens OX=9606 GN=PSMD14 PE=1 SV=1	sp|O00487|PSDE_HUMAN	35 kDa	3	0	0	0
Mitogen-activated protein kinase 1 OS=Homo sapiens OX=9606 GN=MAPK1 PE=1 SV=3	sp|P28482|MK01_HUMAN	41 kDa	3	0	0	0
DNA repair protein RAD50 OS=Homo sapiens OX=9606 GN=RAD50 PE=1 SV=1	sp|Q92878|RAD50_HUMAN	154 kDa	0	0	0	4
Asparagine--tRNA ligase, cytoplasmic OS=Homo sapiens OX=9606 GN=NARS1 PE=1 SV=1	sp|O43776|SYNC_HUMAN	63 kDa	0	0	4	0
Catalase OS=Homo sapiens OX=9606 GN=CAT PE=1 SV=3	sp|P04040|CATA_HUMAN	60 kDa	0	3	0	0
Aminoacyl tRNA synthase complex-interacting multifunctional protein 2 OS=Homo sapiens OX=9606 GN=AIMP2 PE=1 SV=2	sp|Q13155|AIMP2_HUMAN	35 kDa	4	0	0	0
Myb-binding protein 1A OS=Homo sapiens OX=9606 GN=MYBBP1A PE=1 SV=2	sp|Q9BQG0|MBB1A_HUMAN	149 kDa	0	0	0	3
Aminopeptidase N OS=Homo sapiens OX=9606 GN=ANPEP PE=1 SV=4	sp|P15144|AMPN_HUMAN	110 kDa	0	0	0	4
2-hydroxyacyl-CoA lyase 2 OS=Homo sapiens OX=9606 GN=ILVBL PE=1 SV=2	sp|A1L0T0|HACL2_HUMAN	68 kDa	0	0	4	0
Leukotriene A-4 hydrolase OS=Homo sapiens OX=9606 GN=LTA4H PE=1 SV=2	sp|P09960|LKHA4_HUMAN	69 kDa	0	0	4	0
Nucleophosmin OS=Homo sapiens OX=9606 GN=NPM1 PE=1 SV=2	sp|P06748|NPM_HUMAN	33 kDa	3	0	0	0
Protein strawberry notch homolog 1 OS=Homo sapiens OX=9606 GN=SBNO1 PE=1 SV=1	sp|A3KN83|SBNO1_HUMAN	154 kDa	0	0	0	3
Transcriptional activator protein Pur-beta OS=Homo sapiens OX=9606 GN=PURB PE=1 SV=3	sp|Q96QR8|PURB_HUMAN	33 kDa	3	0	0	0
Immunoglobulin heavy constant alpha 1 OS=Homo sapiens OX=9606 GN=IGHA1 PE=1 SV=3	sp|P01876|IGHA1_HUMAN	43 kDa	0	2	0	0
Clustered mitochondria protein homolog OS=Homo sapiens OX=9606 GN=CLUH PE=1 SV=2	sp|O75153|CLU_HUMAN	147 kDa	0	0	0	2
Lysine-specific demethylase 5D OS=Homo sapiens OX=9606 GN=KDM5D PE=1 SV=2	sp|Q9BY66|KDM5D_HUMAN	174 kDa	0	0	2	0
Intersectin-2 OS=Homo sapiens OX=9606 GN=ITSN2 PE=1 SV=3	sp|Q9NZM3|ITSN2_HUMAN	193 kDa	0	0	0	2
1-phosphatidylinositol 4,5-bisphosphate phosphodiesterase beta-3 OS=Homo sapiens OX=9606 GN=PLCB3 PE=1 SV=2	sp|Q01970|PLCB3_HUMAN	139 kDa	0	0	0	2
Kinesin light chain 1 OS=Homo sapiens OX=9606 GN=KLC1 PE=1 SV=2	sp|Q07866|KLC1_HUMAN	65 kDa	0	0	2	0
Guanine nucleotide-binding protein G(i) subunit alpha-2 OS=Homo sapiens OX=9606 GN=GNAI2 PE=1 SV=3	sp|P04899|GNAI2_HUMAN	40 kDa	2	0	0	0
Serine--tRNA ligase, cytoplasmic OS=Homo sapiens OX=9606 GN=SARS1 PE=1 SV=3	sp|P49591|SYSC_HUMAN	59 kDa	0	2	0	0
Insulin-like growth factor 2 mRNA-binding protein 2 OS=Homo sapiens OX=9606 GN=IGF2BP2 PE=1 SV=2	sp|Q9Y6M1|IF2B2_HUMAN	66 kDa	0	0	2	0
Rho GTPase-activating protein 29 OS=Homo sapiens OX=9606 GN=ARHGAP29 PE=1 SV=2	sp|Q52LW3|RHG29_HUMAN	142 kDa	0	0	0	2
Nucleolin OS=Homo sapiens OX=9606 GN=NCL PE=1 SV=3	sp|P19338|NUCL_HUMAN	77 kDa	0	3	0	0
Heterogeneous nuclear ribonucleoproteins C1/C2 OS=Homo sapiens OX=9606 GN=HNRNPC PE=1 SV=4	sp|P07910|HNRPC_HUMAN	34 kDa	2	0	0	0
Unconventional myosin-Id OS=Homo sapiens OX=9606 GN=MYO1D PE=1 SV=2	sp|O94832|MYO1D_HUMAN	116 kDa	0	0	2	0
Protein TFG OS=Homo sapiens OX=9606 GN=TFG PE=1 SV=2	sp|Q92734|TFG_HUMAN	43 kDa	0	3	0	0
Eukaryotic translation initiation factor 3 subunit J OS=Homo sapiens OX=9606 GN=EIF3J PE=1 SV=2	sp|O75822|EIF3J_HUMAN	29 kDa	2	0	0	0
WD repeat-containing protein 1 OS=Homo sapiens OX=9606 GN=WDR1 PE=1 SV=4	sp|O75083|WDR1_HUMAN	66 kDa	0	3	0	0
Large ribosomal subunit protein mL39 OS=Homo sapiens OX=9606 GN=MRPL39 PE=1 SV=3	sp|Q9NYK5|RM39_HUMAN	39 kDa	2	0	0	0
Tripeptidyl-peptidase 2 OS=Homo sapiens OX=9606 GN=TPP2 PE=1 SV=4	sp|P29144|TPP2_HUMAN	138 kDa	0	0	0	2
NADH dehydrogenase [ubiquinone] 1 alpha subcomplex subunit 10, mitochondrial OS=Homo sapiens OX=9606 GN=NDUFA10 PE=1 SV=1	sp|O95299|NDUAA_HUMAN	41 kDa	2	0	0	0
Lysophospholipid acyltransferase 7 OS=Homo sapiens OX=9606 GN=MBOAT7 PE=1 SV=2	sp|Q96N66|MBOA7_HUMAN	53 kDa	3	0	0	0
Phosphoacetylglucosamine mutase OS=Homo sapiens OX=9606 GN=PGM3 PE=1 SV=1	sp|O95394|AGM1_HUMAN	60 kDa	0	0	2	0
Phosphoinositide 3-kinase regulatory subunit 4 OS=Homo sapiens OX=9606 GN=PIK3R4 PE=1 SV=3	sp|Q99570|PI3R4_HUMAN	153 kDa	0	0	0	4
Double-stranded RNA-binding protein Staufen homolog 1 OS=Homo sapiens OX=9606 GN=STAU1 PE=1 SV=2	sp|O95793|STAU1_HUMAN	63 kDa	0	3	0	0
Protein transport protein Sec24B OS=Homo sapiens OX=9606 GN=SEC24B PE=1 SV=2	sp|O95487|SC24B_HUMAN	137 kDa	0	0	0	2
Syntaxin-binding protein 3 OS=Homo sapiens OX=9606 GN=STXBP3 PE=1 SV=2	sp|O00186|STXB3_HUMAN	68 kDa	0	0	3	0
RNA-binding protein RO60 OS=Homo sapiens OX=9606 GN=RO60 PE=1 SV=2	sp|P10155|RO60_HUMAN	61 kDa	0	2	0	0
SERPINE1 mRNA-binding protein 1 OS=Homo sapiens OX=9606 GN=SERBP1 PE=1 SV=2	sp|Q8NC51|SERB1_HUMAN	45 kDa	3	0	0	0
Serpin B12 OS=Homo sapiens OX=9606 GN=SERPINB12 PE=1 SV=1	sp|Q96P63|SPB12_HUMAN	46 kDa	3	0	0	0
Nitric oxide synthase 3 OS=Homo sapiens OX=9606 GN=NOS3 PE=1 SV=4	sp|P29474|NOS3_HUMAN	133 kDa	0	0	0	2
Very long-chain specific acyl-CoA dehydrogenase, mitochondrial OS=Homo sapiens OX=9606 GN=ACADVL PE=1 SV=1	sp|P49748|ACADV_HUMAN	70 kDa	0	0	2	0
RNA polymerase-associated protein CTR9 homolog OS=Homo sapiens OX=9606 GN=CTR9 PE=1 SV=1	sp|Q6PD62|CTR9_HUMAN	134 kDa	0	0	0	3
PAT complex subunit CCDC47 OS=Homo sapiens OX=9606 GN=CCDC47 PE=1 SV=1	sp|Q96A33|CCD47_HUMAN	56 kDa	0	3	0	0
Transcription elongation regulator 1 OS=Homo sapiens OX=9606 GN=TCERG1 PE=1 SV=2	sp|O14776|TCRG1_HUMAN	124 kDa	0	0	0	2
Matrix metalloproteinase-14 OS=Homo sapiens OX=9606 GN=MMP14 PE=1 SV=3	sp|P50281|MMP14_HUMAN	66 kDa	0	2	0	0
Casein kinase I isoform alpha OS=Homo sapiens OX=9606 GN=CSNK1A1 PE=1 SV=2	sp|P48729|KC1A_HUMAN	39 kDa	2	0	0	0
COP9 signalosome complex subunit 6 OS=Homo sapiens OX=9606 GN=COPS6 PE=1 SV=1	sp|Q7L5N1|CSN6_HUMAN	36 kDa	2	0	0	0
Importin subunit alpha-1 OS=Homo sapiens OX=9606 GN=KPNA2 PE=1 SV=1	sp|P52292|IMA1_HUMAN	58 kDa	0	2	0	0
Catenin delta-1 OS=Homo sapiens OX=9606 GN=CTNND1 PE=1 SV=1	sp|O60716|CTND1_HUMAN	108 kDa	2	0	0	0
Probable ATP-dependent RNA helicase DDX46 OS=Homo sapiens OX=9606 GN=DDX46 PE=1 SV=2	sp|Q7L014|DDX46_HUMAN	117 kDa	0	0	0	3
Podocalyxin OS=Homo sapiens OX=9606 GN=PODXL PE=1 SV=2	sp|O00592|PODXL_HUMAN	59 kDa	0	0	0	2
Mitotic checkpoint protein BUB3 OS=Homo sapiens OX=9606 GN=BUB3 PE=1 SV=1	sp|O43684|BUB3_HUMAN	37 kDa	2	0	0	0
SWI/SNF complex subunit SMARCC2 OS=Homo sapiens OX=9606 GN=SMARCC2 PE=1 SV=1	sp|Q8TAQ2|SMRC2_HUMAN	133 kDa	0	0	0	3
Dolichyl-diphosphooligosaccharide--protein glycosyltransferase subunit 2 OS=Homo sapiens OX=9606 GN=RPN2 PE=1 SV=3	sp|P04844|RPN2_HUMAN	69 kDa	0	2	0	0
Transaldolase OS=Homo sapiens OX=9606 GN=TALDO1 PE=1 SV=2	sp|P37837|TALDO_HUMAN	38 kDa	3	0	0	0
Recombining binding protein suppressor of hairless OS=Homo sapiens OX=9606 GN=RBPJ PE=1 SV=3	sp|Q06330|SUH_HUMAN	56 kDa	0	2	0	0
Pre-mRNA-splicing factor ATP-dependent RNA helicase PRP16 OS=Homo sapiens OX=9606 GN=DHX38 PE=1 SV=2	sp|Q92620|PRP16_HUMAN	141 kDa	0	0	0	2
Unconventional myosin-IXb OS=Homo sapiens OX=9606 GN=MYO9B PE=1 SV=3	sp|Q13459|MYO9B_HUMAN	243 kDa	0	0	0	3
Titin OS=Homo sapiens OX=9606 GN=TTN PE=1 SV=4	sp|Q8WZ42|TITIN_HUMAN	3816 kDa	0	0	0	3
3'-5' RNA helicase YTHDC2 OS=Homo sapiens OX=9606 GN=YTHDC2 PE=1 SV=2	sp|Q9H6S0|YTDC2_HUMAN	160 kDa	0	0	0	3
Cytoskeleton-associated protein 5 OS=Homo sapiens OX=9606 GN=CKAP5 PE=1 SV=3	sp|Q14008|CKAP5_HUMAN	226 kDa	0	0	0	2
Hydrocephalus-inducing protein homolog OS=Homo sapiens OX=9606 GN=HYDIN PE=1 SV=3	REV_sp|Q4G0P3|HYDIN_HUMAN	576 kDa	0	0	0	2
Rab3 GTPase-activating protein non-catalytic subunit OS=Homo sapiens OX=9606 GN=RAB3GAP2 PE=1 SV=1	sp|Q9H2M9|RBGPR_HUMAN	156 kDa	0	0	0	3
LIM and senescent cell antigen-like-containing domain protein 1 OS=Homo sapiens OX=9606 GN=LIMS1 PE=1 SV=4	sp|P48059|LIMS1_HUMAN	37 kDa	2	0	0	0
Eukaryotic translation initiation factor 3 subunit A OS=Homo sapiens OX=9606 GN=EIF3A PE=1 SV=1	sp|Q14152|EIF3A_HUMAN	167 kDa	0	0	0	4
Cleavage and polyadenylation specificity factor subunit 7 OS=Homo sapiens OX=9606 GN=CPSF7 PE=1 SV=1	sp|Q8N684|CPSF7_HUMAN	52 kDa	0	2	0	0
Peptidyl-prolyl cis-trans isomerase-like 4 OS=Homo sapiens OX=9606 GN=PPIL4 PE=1 SV=1	sp|Q8WUA2|PPIL4_HUMAN	57 kDa	0	0	2	0
Serine/arginine-rich splicing factor 6 OS=Homo sapiens OX=9606 GN=SRSF6 PE=1 SV=2	sp|Q13247|SRSF6_HUMAN	40 kDa	0	0	0	2
Transcriptional repressor protein YY1 OS=Homo sapiens OX=9606 GN=YY1 PE=1 SV=2	sp|P25490|TYY1_HUMAN	45 kDa	0	2	0	0
La-related protein 1 OS=Homo sapiens OX=9606 GN=LARP1 PE=1 SV=2	sp|Q6PKG0|LARP1_HUMAN	124 kDa	0	0	0	2
Alpha-2-HS-glycoprotein OS=Homo sapiens OX=9606 GN=AHSG PE=1 SV=2	sp|P02765|FETUA_HUMAN	39 kDa	0	2	0	0
Synembryn-A OS=Homo sapiens OX=9606 GN=RIC8A PE=1 SV=3	sp|Q9NPQ8|RIC8A_HUMAN	60 kDa	0	0	2	0
Receptor-type tyrosine-protein phosphatase F OS=Homo sapiens OX=9606 GN=PTPRF PE=1 SV=2	sp|P10586|PTPRF_HUMAN	213 kDa	0	0	0	2
Protein kinase C and casein kinase substrate in neurons protein 2 OS=Homo sapiens OX=9606 GN=PACSIN2 PE=1 SV=2	sp|Q9UNF0|PACN2_HUMAN	56 kDa	0	0	3	0
Nidogen-1 OS=Homo sapiens OX=9606 GN=NID1 PE=1 SV=3	sp|P14543|NID1_HUMAN	136 kDa	0	0	0	2
Ras GTPase-activating protein-binding protein 1 OS=Homo sapiens OX=9606 GN=G3BP1 PE=1 SV=1	sp|Q13283|G3BP1_HUMAN	52 kDa	0	0	3	0
Protein XRP2 OS=Homo sapiens OX=9606 GN=RP2 PE=1 SV=4	sp|O75695|XRP2_HUMAN	40 kDa	2	0	0	0

## Sheet: Protein Report - CON
Identified Proteins (210)	Accession Number	Molecular Weight	SpC 71395	SpC 71396	SpC 71397	SpC 71398
Annexin A2 OS=Homo sapiens OX=9606 GN=ANXA2 PE=1 SV=2	sp|P07355|ANXA2_HUMAN	39 kDa	72	4	0	0
Glyceraldehyde-3-phosphate dehydrogenase OS=Homo sapiens OX=9606 GN=GAPDH PE=1 SV=3	sp|P04406|G3P_HUMAN	36 kDa	22	0	0	2
Large ribosomal subunit protein eL6 OS=Homo sapiens OX=9606 GN=RPL6 PE=1 SV=3	sp|Q02878|RL6_HUMAN	33 kDa	20	0	0	0
Caveolae-associated protein 3 OS=Homo sapiens OX=9606 GN=CAVIN3 PE=1 SV=3	sp|Q969G5|CAVN3_HUMAN	28 kDa	13	0	0	0
BTB/POZ domain-containing protein KCTD12 OS=Homo sapiens OX=9606 GN=KCTD12 PE=1 SV=1	sp|Q96CX2|KCD12_HUMAN	36 kDa	12	0	0	0
Eukaryotic translation initiation factor 2 subunit 1 OS=Homo sapiens OX=9606 GN=EIF2S1 PE=1 SV=3	sp|P05198|IF2A_HUMAN	36 kDa	12	0	0	0
Large ribosomal subunit protein uL10 OS=Homo sapiens OX=9606 GN=RPLP0 PE=1 SV=1	sp|P05388|RLA0_HUMAN	34 kDa	11	0	0	0
Eukaryotic translation initiation factor 3 subunit I OS=Homo sapiens OX=9606 GN=EIF3I PE=1 SV=1	sp|Q13347|EIF3I_HUMAN	37 kDa	9	0	0	0
Filaggrin OS=Homo sapiens OX=9606 GN=FLG PE=1 SV=3	sp|P20930|FILA_HUMAN	435 kDa	9	0	0	0
Signal transducer and activator of transcription 1-alpha/beta OS=Homo sapiens OX=9606 GN=STAT1 PE=1 SV=2	sp|P42224|STAT1_HUMAN	87 kDa	9	0	0	0
Neuroblast differentiation-associated protein AHNAK OS=Homo sapiens OX=9606 GN=AHNAK PE=1 SV=2	sp|Q09666|AHNK_HUMAN	629 kDa	8	11	23	206
Heterogeneous nuclear ribonucleoproteins A2/B1 OS=Homo sapiens OX=9606 GN=HNRNPA2B1 PE=1 SV=2	sp|P22626|ROA2_HUMAN	37 kDa	7	0	0	0
Annexin A1 OS=Homo sapiens OX=9606 GN=ANXA1 PE=1 SV=2	sp|P04083|ANXA1_HUMAN	39 kDa	6	0	0	0
Aminoacyl tRNA synthase complex-interacting multifunctional protein 1 OS=Homo sapiens OX=9606 GN=AIMP1 PE=1 SV=2	sp|Q12904|AIMP1_HUMAN	34 kDa	5	0	0	0
F-actin-capping protein subunit alpha-1 OS=Homo sapiens OX=9606 GN=CAPZA1 PE=1 SV=3	sp|P52907|CAZA1_HUMAN	33 kDa	5	0	0	0
Aminoacyl tRNA synthase complex-interacting multifunctional protein 2 OS=Homo sapiens OX=9606 GN=AIMP2 PE=1 SV=2	sp|Q13155|AIMP2_HUMAN	35 kDa	4	0	0	0
Arginase-1 OS=Homo sapiens OX=9606 GN=ARG1 PE=1 SV=2	sp|P05089|ARGI1_HUMAN	35 kDa	4	0	0	0
Desmoplakin OS=Homo sapiens OX=9606 GN=DSP PE=1 SV=3	sp|P15924|DESP_HUMAN	332 kDa	4	5	7	45
DnaJ homolog subfamily B member 4 OS=Homo sapiens OX=9606 GN=DNAJB4 PE=1 SV=1	sp|Q9UDY4|DNJB4_HUMAN	38 kDa	4	0	0	0
Eukaryotic translation initiation factor 3 subunit C-like protein OS=Homo sapiens OX=9606 GN=EIF3CL PE=1 SV=1	sp|B5ME19|EIFCL_HUMAN (+1)	105 kDa	4	0	0	0
Junction plakoglobin OS=Homo sapiens OX=9606 GN=JUP PE=1 SV=3	sp|P14923|PLAK_HUMAN	82 kDa	4	7	18	7
Poly(rC)-binding protein 2 OS=Homo sapiens OX=9606 GN=PCBP2 PE=1 SV=1	sp|Q15366|PCBP2_HUMAN	39 kDa	4	0	0	0
Protein SETSIP OS=Homo sapiens OX=9606 GN=SETSIP PE=1 SV=1	sp|P0DME0|SETLP_HUMAN (+1)	35 kDa	4	0	0	0
Serpin B3 OS=Homo sapiens OX=9606 GN=SERPINB3 PE=1 SV=2	sp|P29508|SPB3_HUMAN	45 kDa	4	0	0	0
26S proteasome non-ATPase regulatory subunit 14 OS=Homo sapiens OX=9606 GN=PSMD14 PE=1 SV=1	sp|O00487|PSDE_HUMAN	35 kDa	3	0	0	0
Farnesyl pyrophosphate synthase OS=Homo sapiens OX=9606 GN=FDPS PE=1 SV=4	sp|P14324|FPPS_HUMAN	48 kDa	3	0	0	0
Galectin-9 OS=Homo sapiens OX=9606 GN=LGALS9 PE=1 SV=2	sp|O00182|LEG9_HUMAN	40 kDa	3	0	0	0
Heterogeneous nuclear ribonucleoprotein D0 OS=Homo sapiens OX=9606 GN=HNRNPD PE=1 SV=1	sp|Q14103|HNRPD_HUMAN	38 kDa	3	0	0	0
Immunoglobulin gamma-1 heavy chain OS=Homo sapiens OX=9606 PE=1 SV=2	sp|P0DOX5|IGG1_HUMAN	49 kDa	3	6	0	4
Lysophospholipid acyltransferase 7 OS=Homo sapiens OX=9606 GN=MBOAT7 PE=1 SV=2	sp|Q96N66|MBOA7_HUMAN	53 kDa	3	0	0	0
Mitogen-activated protein kinase 1 OS=Homo sapiens OX=9606 GN=MAPK1 PE=1 SV=3	sp|P28482|MK01_HUMAN	41 kDa	3	0	0	0
Nucleophosmin OS=Homo sapiens OX=9606 GN=NPM1 PE=1 SV=2	sp|P06748|NPM_HUMAN	33 kDa	3	0	0	0
Pyruvate kinase PKM OS=Homo sapiens OX=9606 GN=PKM PE=1 SV=4	sp|P14618|KPYM_HUMAN	58 kDa	3	15	10	0
Serpin B12 OS=Homo sapiens OX=9606 GN=SERPINB12 PE=1 SV=1	sp|Q96P63|SPB12_HUMAN	46 kDa	3	0	0	0
SERPINE1 mRNA-binding protein 1 OS=Homo sapiens OX=9606 GN=SERBP1 PE=1 SV=2	sp|Q8NC51|SERB1_HUMAN	45 kDa	3	0	0	0
Small ribosomal subunit protein mS22 OS=Homo sapiens OX=9606 GN=MRPS22 PE=1 SV=1	sp|P82650|RT22_HUMAN	41 kDa	3	0	0	0
Transaldolase OS=Homo sapiens OX=9606 GN=TALDO1 PE=1 SV=2	sp|P37837|TALDO_HUMAN	38 kDa	3	0	0	0
Transcriptional activator protein Pur-beta OS=Homo sapiens OX=9606 GN=PURB PE=1 SV=3	sp|Q96QR8|PURB_HUMAN	33 kDa	3	0	0	0
ATP synthase subunit alpha, mitochondrial OS=Homo sapiens OX=9606 GN=ATP5F1A PE=1 SV=1	sp|P25705|ATPA_HUMAN	60 kDa	2	3	4	0
Casein kinase I isoform alpha OS=Homo sapiens OX=9606 GN=CSNK1A1 PE=1 SV=2	sp|P48729|KC1A_HUMAN	39 kDa	2	0	0	0
Catenin delta-1 OS=Homo sapiens OX=9606 GN=CTNND1 PE=1 SV=1	sp|O60716|CTND1_HUMAN	108 kDa	2	0	0	0
COP9 signalosome complex subunit 6 OS=Homo sapiens OX=9606 GN=COPS6 PE=1 SV=1	sp|Q7L5N1|CSN6_HUMAN	36 kDa	2	0	0	0
Elongation factor Tu, mitochondrial OS=Homo sapiens OX=9606 GN=TUFM PE=1 SV=3	sp|P49411|EFTU_HUMAN	50 kDa	2	0	2	2
Eukaryotic translation initiation factor 3 subunit J OS=Homo sapiens OX=9606 GN=EIF3J PE=1 SV=2	sp|O75822|EIF3J_HUMAN	29 kDa	2	0	0	0
Guanine nucleotide-binding protein G(i) subunit alpha-2 OS=Homo sapiens OX=9606 GN=GNAI2 PE=1 SV=3	sp|P04899|GNAI2_HUMAN	40 kDa	2	0	0	0
Heterogeneous nuclear ribonucleoproteins C1/C2 OS=Homo sapiens OX=9606 GN=HNRNPC PE=1 SV=4	sp|P07910|HNRPC_HUMAN	34 kDa	2	0	0	0
Large ribosomal subunit protein mL39 OS=Homo sapiens OX=9606 GN=MRPL39 PE=1 SV=3	sp|Q9NYK5|RM39_HUMAN	39 kDa	2	0	0	0
LIM and senescent cell antigen-like-containing domain protein 1 OS=Homo sapiens OX=9606 GN=LIMS1 PE=1 SV=4	sp|P48059|LIMS1_HUMAN	37 kDa	2	0	0	0
Mitotic checkpoint protein BUB3 OS=Homo sapiens OX=9606 GN=BUB3 PE=1 SV=1	sp|O43684|BUB3_HUMAN	37 kDa	2	0	0	0
NADH dehydrogenase [ubiquinone] 1 alpha subcomplex subunit 10, mitochondrial OS=Homo sapiens OX=9606 GN=NDUFA10 PE=1 SV=1	sp|O95299|NDUAA_HUMAN	41 kDa	2	0	0	0
Protein XRP2 OS=Homo sapiens OX=9606 GN=RP2 PE=1 SV=4	sp|O75695|XRP2_HUMAN	40 kDa	2	0	0	0
1-phosphatidylinositol 4,5-bisphosphate phosphodiesterase beta-3 OS=Homo sapiens OX=9606 GN=PLCB3 PE=1 SV=2	sp|Q01970|PLCB3_HUMAN	139 kDa	0	0	0	2
26S proteasome non-ATPase regulatory subunit 3 OS=Homo sapiens OX=9606 GN=PSMD3 PE=1 SV=2	sp|O43242|PSMD3_HUMAN	61 kDa	0	7	0	0
2-hydroxyacyl-CoA lyase 2 OS=Homo sapiens OX=9606 GN=ILVBL PE=1 SV=2	sp|A1L0T0|HACL2_HUMAN	68 kDa	0	0	4	0
3'-5' RNA helicase YTHDC2 OS=Homo sapiens OX=9606 GN=YTHDC2 PE=1 SV=2	sp|Q9H6S0|YTDC2_HUMAN	160 kDa	0	0	0	3
60 kDa heat shock protein, mitochondrial OS=Homo sapiens OX=9606 GN=HSPD1 PE=1 SV=2	sp|P10809|CH60_HUMAN	61 kDa	0	0	14	0
Alpha-2-HS-glycoprotein OS=Homo sapiens OX=9606 GN=AHSG PE=1 SV=2	sp|P02765|FETUA_HUMAN	39 kDa	0	2	0	0
Aminopeptidase N OS=Homo sapiens OX=9606 GN=ANPEP PE=1 SV=4	sp|P15144|AMPN_HUMAN	110 kDa	0	0	0	4
Asparagine--tRNA ligase, cytoplasmic OS=Homo sapiens OX=9606 GN=NARS1 PE=1 SV=1	sp|O43776|SYNC_HUMAN	63 kDa	0	0	4	0
ATPase family AAA domain-containing protein 3B OS=Homo sapiens OX=9606 GN=ATAD3B PE=1 SV=1	sp|Q5T9A4|ATD3B_HUMAN	73 kDa	0	0	7	0
ATP-binding cassette sub-family E member 1 OS=Homo sapiens OX=9606 GN=ABCE1 PE=1 SV=1	sp|P61221|ABCE1_HUMAN	67 kDa	0	0	7	0
ATP-dependent RNA helicase A OS=Homo sapiens OX=9606 GN=DHX9 PE=1 SV=4	sp|Q08211|DHX9_HUMAN	141 kDa	0	0	0	23
ATP-dependent RNA helicase DHX29 OS=Homo sapiens OX=9606 GN=DHX29 PE=1 SV=2	sp|Q7Z478|DHX29_HUMAN	155 kDa	0	0	0	7
Band 4.1-like protein 2 OS=Homo sapiens OX=9606 GN=EPB41L2 PE=1 SV=1	sp|O43491|E41L2_HUMAN	113 kDa	0	0	0	4
Beta-2-syntrophin OS=Homo sapiens OX=9606 GN=SNTB2 PE=1 SV=1	sp|Q13425|SNTB2_HUMAN	58 kDa	0	5	0	0
Breakpoint cluster region protein OS=Homo sapiens OX=9606 GN=BCR PE=1 SV=2	sp|P11274|BCR_HUMAN	143 kDa	0	0	0	10
Catalase OS=Homo sapiens OX=9606 GN=CAT PE=1 SV=3	sp|P04040|CATA_HUMAN	60 kDa	0	3	0	0
Caveolae-associated protein 1 OS=Homo sapiens OX=9606 GN=CAVIN1 PE=1 SV=1	sp|Q6NZI2|CAVN1_HUMAN	43 kDa	0	2	0	0
Caveolae-associated protein 2 OS=Homo sapiens OX=9606 GN=CAVIN2 PE=1 SV=3	sp|O95810|CAVN2_HUMAN	47 kDa	0	0	10	0
Cell division cycle and apoptosis regulator protein 1 OS=Homo sapiens OX=9606 GN=CCAR1 PE=1 SV=2	sp|Q8IX12|CCAR1_HUMAN	133 kDa	0	0	0	11
Cell division cycle protein 23 homolog OS=Homo sapiens OX=9606 GN=CDC23 PE=1 SV=3	sp|Q9UJX2|CDC23_HUMAN	69 kDa	0	0	2	0
Cleavage and polyadenylation specificity factor subunit 7 OS=Homo sapiens OX=9606 GN=CPSF7 PE=1 SV=1	sp|Q8N684|CPSF7_HUMAN	52 kDa	0	2	0	0
Clustered mitochondria protein homolog OS=Homo sapiens OX=9606 GN=CLUH PE=1 SV=2	sp|O75153|CLU_HUMAN	147 kDa	0	0	0	2
Coatomer subunit alpha OS=Homo sapiens OX=9606 GN=COPA PE=1 SV=2	sp|P53621|COPA_HUMAN	138 kDa	0	0	0	42
Cytoplasmic FMR1-interacting protein 1 OS=Homo sapiens OX=9606 GN=CYFIP1 PE=1 SV=1	sp|Q7L576|CYFP1_HUMAN	145 kDa	0	0	0	14
Cytoskeleton-associated protein 4 OS=Homo sapiens OX=9606 GN=CKAP4 PE=1 SV=2	sp|Q07065|CKAP4_HUMAN	66 kDa	0	0	12	0
Cytoskeleton-associated protein 5 OS=Homo sapiens OX=9606 GN=CKAP5 PE=1 SV=3	sp|Q14008|CKAP5_HUMAN	226 kDa	0	0	0	2
Desmoglein-1 OS=Homo sapiens OX=9606 GN=DSG1 PE=1 SV=2	sp|Q02413|DSG1_HUMAN	114 kDa	0	4	3	0
Dihydropyrimidinase-related protein 2 OS=Homo sapiens OX=9606 GN=DPYSL2 PE=1 SV=1	sp|Q16555|DPYL2_HUMAN	62 kDa	0	16	6	0
DNA repair protein RAD50 OS=Homo sapiens OX=9606 GN=RAD50 PE=1 SV=1	sp|Q92878|RAD50_HUMAN	154 kDa	0	0	0	4
DNA topoisomerase 2-beta OS=Homo sapiens OX=9606 GN=TOP2B PE=1 SV=3	sp|Q02880|TOP2B_HUMAN	183 kDa	0	0	0	7
DNA-dependent protein kinase catalytic subunit OS=Homo sapiens OX=9606 GN=PRKDC PE=1 SV=3	sp|P78527|PRKDC_HUMAN	469 kDa	0	0	0	6
Dolichyl-diphosphooligosaccharide--protein glycosyltransferase subunit 2 OS=Homo sapiens OX=9606 GN=RPN2 PE=1 SV=3	sp|P04844|RPN2_HUMAN	69 kDa	0	2	0	0
Dolichyl-diphosphooligosaccharide--protein glycosyltransferase subunit STT3B OS=Homo sapiens OX=9606 GN=STT3B PE=1 SV=1	sp|Q8TCJ2|STT3B_HUMAN	94 kDa	0	0	3	0
Double-stranded RNA-binding protein Staufen homolog 1 OS=Homo sapiens OX=9606 GN=STAU1 PE=1 SV=2	sp|O95793|STAU1_HUMAN	63 kDa	0	3	0	0
Dynactin subunit 1 OS=Homo sapiens OX=9606 GN=DCTN1 PE=1 SV=3	sp|Q14203|DCTN1_HUMAN	142 kDa	0	0	0	5
E3 ubiquitin/ISG15 ligase TRIM25 OS=Homo sapiens OX=9606 GN=TRIM25 PE=1 SV=2	sp|Q14258|TRI25_HUMAN	71 kDa	0	0	3	0
Echinoderm microtubule-associated protein-like 4 OS=Homo sapiens OX=9606 GN=EML4 PE=1 SV=3	sp|Q9HC35|EMAL4_HUMAN	109 kDa	0	0	0	2
EH domain-containing protein 1 OS=Homo sapiens OX=9606 GN=EHD1 PE=1 SV=2	sp|Q9H4M9|EHD1_HUMAN	61 kDa	0	10	7	0
EH domain-containing protein 2 OS=Homo sapiens OX=9606 GN=EHD2 PE=1 SV=2	sp|Q9NZN4|EHD2_HUMAN	61 kDa	0	0	41	0
EH domain-containing protein 4 OS=Homo sapiens OX=9606 GN=EHD4 PE=1 SV=1	sp|Q9H223|EHD4_HUMAN	61 kDa	0	0	27	0
ELKS/Rab6-interacting/CAST family member 1 OS=Homo sapiens OX=9606 GN=ERC1 PE=1 SV=1	sp|Q8IUD2|RB6I2_HUMAN	128 kDa	0	0	0	2
Elongation factor 1-alpha 1 OS=Homo sapiens OX=9606 GN=EEF1A1 PE=1 SV=1	sp|P68104|EF1A1_HUMAN (+1)	50 kDa	0	3	2	0
Eukaryotic translation initiation factor 3 subunit A OS=Homo sapiens OX=9606 GN=EIF3A PE=1 SV=1	sp|Q14152|EIF3A_HUMAN	167 kDa	0	0	0	4
Eukaryotic translation initiation factor 3 subunit D OS=Homo sapiens OX=9606 GN=EIF3D PE=1 SV=1	sp|O15371|EIF3D_HUMAN	64 kDa	0	0	10	0
Eukaryotic translation initiation factor 5B OS=Homo sapiens OX=9606 GN=EIF5B PE=1 SV=4	sp|O60841|IF2P_HUMAN	139 kDa	0	0	0	6
FACT complex subunit SPT16 OS=Homo sapiens OX=9606 GN=SUPT16H PE=1 SV=1	sp|Q9Y5B9|SP16H_HUMAN	120 kDa	0	0	0	27
Far upstream element-binding protein 1 OS=Homo sapiens OX=9606 GN=FUBP1 PE=1 SV=3	sp|Q96AE4|FUBP1_HUMAN	68 kDa	0	0	4	0
Fibronectin type III domain-containing protein 3B OS=Homo sapiens OX=9606 GN=FNDC3B PE=1 SV=2	sp|Q53EP0|FND3B_HUMAN	133 kDa	0	0	0	3
Filamin-A OS=Homo sapiens OX=9606 GN=FLNA PE=1 SV=4	sp|P21333|FLNA_HUMAN	281 kDa	0	0	0	4
Glucose-6-phosphate 1-dehydrogenase OS=Homo sapiens OX=9606 GN=G6PD PE=1 SV=4	sp|P11413|G6PD_HUMAN	59 kDa	0	4	0	0
Glucose-6-phosphate isomerase OS=Homo sapiens OX=9606 GN=GPI PE=1 SV=4	sp|P06744|G6PI_HUMAN	63 kDa	0	4	0	0
GRB10-interacting GYF protein 2 OS=Homo sapiens OX=9606 GN=GIGYF2 PE=1 SV=1	sp|Q6Y7W6|GGYF2_HUMAN	150 kDa	0	0	0	4
Heterogeneous nuclear ribonucleoprotein K OS=Homo sapiens OX=9606 GN=HNRNPK PE=1 SV=1	sp|P61978|HNRPK_HUMAN	51 kDa	0	31	4	0
Heterogeneous nuclear ribonucleoprotein L OS=Homo sapiens OX=9606 GN=HNRNPL PE=1 SV=2	sp|P14866|HNRPL_HUMAN	64 kDa	0	0	7	0
Heterogeneous nuclear ribonucleoprotein Q OS=Homo sapiens OX=9606 GN=SYNCRIP PE=1 SV=2	sp|O60506|HNRPQ_HUMAN	70 kDa	0	0	16	0
Histone-arginine methyltransferase CARM1 OS=Homo sapiens OX=9606 GN=CARM1 PE=1 SV=3	sp|Q86X55|CARM1_HUMAN	66 kDa	0	0	4	0
Hornerin OS=Homo sapiens OX=9606 GN=HRNR PE=1 SV=2	sp|Q86YZ3|HORN_HUMAN	282 kDa	0	3	2	14
Hypoxia up-regulated protein 1 OS=Homo sapiens OX=9606 GN=HYOU1 PE=1 SV=1	sp|Q9Y4L1|HYOU1_HUMAN	111 kDa	0	0	0	8
Immunoglobulin heavy constant alpha 1 OS=Homo sapiens OX=9606 GN=IGHA1 PE=1 SV=3	sp|P01876|IGHA1_HUMAN	43 kDa	0	2	0	0
Importin subunit alpha-1 OS=Homo sapiens OX=9606 GN=KPNA2 PE=1 SV=1	sp|P52292|IMA1_HUMAN	58 kDa	0	2	0	0
Insulin-like growth factor 2 mRNA-binding protein 2 OS=Homo sapiens OX=9606 GN=IGF2BP2 PE=1 SV=2	sp|Q9Y6M1|IF2B2_HUMAN	66 kDa	0	0	2	0
Integrin alpha-2 OS=Homo sapiens OX=9606 GN=ITGA2 PE=1 SV=2	sp|P17301|ITA2_HUMAN	129 kDa	0	0	0	10
Integrin alpha-5 OS=Homo sapiens OX=9606 GN=ITGA5 PE=1 SV=2	sp|P08648|ITA5_HUMAN	115 kDa	0	0	0	4
Intersectin-2 OS=Homo sapiens OX=9606 GN=ITSN2 PE=1 SV=3	sp|Q9NZM3|ITSN2_HUMAN	193 kDa	0	0	0	2
Isoleucine--tRNA ligase, cytoplasmic OS=Homo sapiens OX=9606 GN=IARS1 PE=1 SV=2	sp|P41252|SYIC_HUMAN	145 kDa	0	0	0	29
KH domain-containing, RNA-binding, signal transduction-associated protein 1 OS=Homo sapiens OX=9606 GN=KHDRBS1 PE=1 SV=1	sp|Q07666|KHDR1_HUMAN	48 kDa	0	0	8	0
Kinectin OS=Homo sapiens OX=9606 GN=KTN1 PE=1 SV=1	sp|Q86UP2|KTN1_HUMAN	156 kDa	0	0	0	6
Kinesin light chain 1 OS=Homo sapiens OX=9606 GN=KLC1 PE=1 SV=2	sp|Q07866|KLC1_HUMAN	65 kDa	0	0	2	0
La-related protein 1 OS=Homo sapiens OX=9606 GN=LARP1 PE=1 SV=2	sp|Q6PKG0|LARP1_HUMAN	124 kDa	0	0	0	2
Leucine zipper protein 1 OS=Homo sapiens OX=9606 GN=LUZP1 PE=1 SV=2	sp|Q86V48|LUZP1_HUMAN	120 kDa	0	0	0	7
Leucine-rich PPR motif-containing protein, mitochondrial OS=Homo sapiens OX=9606 GN=LRPPRC PE=1 SV=3	sp|P42704|LPPRC_HUMAN	158 kDa	0	0	0	12
Leukotriene A-4 hydrolase OS=Homo sapiens OX=9606 GN=LTA4H PE=1 SV=2	sp|P09960|LKHA4_HUMAN	69 kDa	0	0	4	0
Lysine-specific demethylase 5D OS=Homo sapiens OX=9606 GN=KDM5D PE=1 SV=2	sp|Q9BY66|KDM5D_HUMAN	174 kDa	0	0	2	0
Matrix metalloproteinase-14 OS=Homo sapiens OX=9606 GN=MMP14 PE=1 SV=3	sp|P50281|MMP14_HUMAN	66 kDa	0	2	0	0
Microtubule-associated protein 1B OS=Homo sapiens OX=9606 GN=MAP1B PE=1 SV=2	sp|P46821|MAP1B_HUMAN	271 kDa	0	0	4	0
Mitogen-activated protein kinase kinase kinase kinase 4 OS=Homo sapiens OX=9606 GN=MAP4K4 PE=1 SV=2	sp|O95819|M4K4_HUMAN	142 kDa	0	0	0	10
Moesin OS=Homo sapiens OX=9606 GN=MSN PE=1 SV=3	sp|P26038|MOES_HUMAN	68 kDa	0	3	3	0
Multimerin-2 OS=Homo sapiens OX=9606 GN=MMRN2 PE=1 SV=2	sp|Q9H8L6|MMRN2_HUMAN	104 kDa	0	0	0	9
Myb-binding protein 1A OS=Homo sapiens OX=9606 GN=MYBBP1A PE=1 SV=2	sp|Q9BQG0|MBB1A_HUMAN	149 kDa	0	0	0	3
Myosin-9 OS=Homo sapiens OX=9606 GN=MYH9 PE=1 SV=4	sp|P35579|MYH9_HUMAN	227 kDa	0	0	0	4
Nidogen-1 OS=Homo sapiens OX=9606 GN=NID1 PE=1 SV=3	sp|P14543|NID1_HUMAN	136 kDa	0	0	0	2
Nitric oxide synthase 3 OS=Homo sapiens OX=9606 GN=NOS3 PE=1 SV=4	sp|P29474|NOS3_HUMAN	133 kDa	0	0	0	2
Non-POU domain-containing octamer-binding protein OS=Homo sapiens OX=9606 GN=NONO PE=1 SV=4	sp|Q15233|NONO_HUMAN	54 kDa	0	31	0	0
Nucleolin OS=Homo sapiens OX=9606 GN=NCL PE=1 SV=3	sp|P19338|NUCL_HUMAN	77 kDa	0	3	0	0
Paraspeckle component 1 OS=Homo sapiens OX=9606 GN=PSPC1 PE=1 SV=1	sp|Q8WXF1|PSPC1_HUMAN	59 kDa	0	0	7	0
PAT complex subunit CCDC47 OS=Homo sapiens OX=9606 GN=CCDC47 PE=1 SV=1	sp|Q96A33|CCD47_HUMAN	56 kDa	0	3	0	0
Peptidyl-prolyl cis-trans isomerase-like 4 OS=Homo sapiens OX=9606 GN=PPIL4 PE=1 SV=1	sp|Q8WUA2|PPIL4_HUMAN	57 kDa	0	0	2	0
Peroxidasin homolog OS=Homo sapiens OX=9606 GN=PXDN PE=1 SV=2	sp|Q92626|PXDN_HUMAN	165 kDa	0	0	0	7
Phenylalanine--tRNA ligase alpha subunit OS=Homo sapiens OX=9606 GN=FARSA PE=1 SV=3	sp|Q9Y285|SYFA_HUMAN	58 kDa	0	8	0	0
Phenylalanine--tRNA ligase beta subunit OS=Homo sapiens OX=9606 GN=FARSB PE=1 SV=3	sp|Q9NSD9|SYFB_HUMAN	66 kDa	0	0	4	0
Phosphoacetylglucosamine mutase OS=Homo sapiens OX=9606 GN=PGM3 PE=1 SV=1	sp|O95394|AGM1_HUMAN	60 kDa	0	0	2	0
Phosphoinositide 3-kinase regulatory subunit 4 OS=Homo sapiens OX=9606 GN=PIK3R4 PE=1 SV=3	sp|Q99570|PI3R4_HUMAN	153 kDa	0	0	0	4
Pleckstrin homology-like domain family B member 2 OS=Homo sapiens OX=9606 GN=PHLDB2 PE=1 SV=2	sp|Q86SQ0|PHLB2_HUMAN	142 kDa	0	0	0	7
Podocalyxin OS=Homo sapiens OX=9606 GN=PODXL PE=1 SV=2	sp|O00592|PODXL_HUMAN	59 kDa	0	0	0	2
Poly(U)-binding-splicing factor PUF60 OS=Homo sapiens OX=9606 GN=PUF60 PE=1 SV=1	sp|Q9UHX1|PUF60_HUMAN	60 kDa	0	5	3	0
Polypyrimidine tract-binding protein 1 OS=Homo sapiens OX=9606 GN=PTBP1 PE=1 SV=2	sp|P26599|PTBP1_HUMAN	60 kDa	0	10	0	0
Prelamin-A/C OS=Homo sapiens OX=9606 GN=LMNA PE=1 SV=1	sp|P02545|LMNA_HUMAN	74 kDa	0	0	7	0
Pre-mRNA-splicing factor ATP-dependent RNA helicase PRP16 OS=Homo sapiens OX=9606 GN=DHX38 PE=1 SV=2	sp|Q92620|PRP16_HUMAN	141 kDa	0	0	0	2
Probable ATP-dependent RNA helicase DDX46 OS=Homo sapiens OX=9606 GN=DDX46 PE=1 SV=2	sp|Q7L014|DDX46_HUMAN	117 kDa	0	0	0	3
Probable ATP-dependent RNA helicase DDX5 OS=Homo sapiens OX=9606 GN=DDX5 PE=1 SV=1	sp|P17844|DDX5_HUMAN	69 kDa	0	0	5	0
Progranulin OS=Homo sapiens OX=9606 GN=GRN PE=1 SV=2	sp|P28799|GRN_HUMAN	64 kDa	0	12	14	0
Protein diaphanous homolog 1 OS=Homo sapiens OX=9606 GN=DIAPH1 PE=1 SV=2	sp|O60610|DIAP1_HUMAN	141 kDa	0	0	0	4
Protein disulfide-isomerase A3 OS=Homo sapiens OX=9606 GN=PDIA3 PE=1 SV=4	sp|P30101|PDIA3_HUMAN	57 kDa	0	17	0	0
Protein disulfide-isomerase A5 OS=Homo sapiens OX=9606 GN=PDIA5 PE=1 SV=1	sp|Q14554|PDIA5_HUMAN	60 kDa	0	11	0	0
Protein disulfide-isomerase OS=Homo sapiens OX=9606 GN=P4HB PE=1 SV=3	sp|P07237|PDIA1_HUMAN	57 kDa	0	11	0	0
Protein FAM98A OS=Homo sapiens OX=9606 GN=FAM98A PE=1 SV=2	sp|Q8NCA5|FA98A_HUMAN	55 kDa	0	5	0	0
Protein flightless-1 homolog OS=Homo sapiens OX=9606 GN=FLII PE=1 SV=2	sp|Q13045|FLII_HUMAN	145 kDa	0	0	0	16
Protein kinase C and casein kinase substrate in neurons protein 2 OS=Homo sapiens OX=9606 GN=PACSIN2 PE=1 SV=2	sp|Q9UNF0|PACN2_HUMAN	56 kDa	0	0	3	0
Protein LTV1 homolog OS=Homo sapiens OX=9606 GN=LTV1 PE=1 SV=1	sp|Q96GA3|LTV1_HUMAN	55 kDa	0	0	3	0
Protein RCC2 OS=Homo sapiens OX=9606 GN=RCC2 PE=1 SV=2	sp|Q9P258|RCC2_HUMAN	56 kDa	0	3	0	0
Protein strawberry notch homolog 1 OS=Homo sapiens OX=9606 GN=SBNO1 PE=1 SV=1	sp|A3KN83|SBNO1_HUMAN	154 kDa	0	0	0	3
Protein TFG OS=Homo sapiens OX=9606 GN=TFG PE=1 SV=2	sp|Q92734|TFG_HUMAN	43 kDa	0	3	0	0
Protein transport protein Sec24B OS=Homo sapiens OX=9606 GN=SEC24B PE=1 SV=2	sp|O95487|SC24B_HUMAN	137 kDa	0	0	0	2
Rab3 GTPase-activating protein non-catalytic subunit OS=Homo sapiens OX=9606 GN=RAB3GAP2 PE=1 SV=1	sp|Q9H2M9|RBGPR_HUMAN	156 kDa	0	0	0	3
Ras GTPase-activating protein-binding protein 1 OS=Homo sapiens OX=9606 GN=G3BP1 PE=1 SV=1	sp|Q13283|G3BP1_HUMAN	52 kDa	0	0	3	0
Receptor-type tyrosine-protein phosphatase F OS=Homo sapiens OX=9606 GN=PTPRF PE=1 SV=2	sp|P10586|PTPRF_HUMAN	213 kDa	0	0	0	2
Recombining binding protein suppressor of hairless OS=Homo sapiens OX=9606 GN=RBPJ PE=1 SV=3	sp|Q06330|SUH_HUMAN	56 kDa	0	2	0	0
Rho GTPase-activating protein 29 OS=Homo sapiens OX=9606 GN=ARHGAP29 PE=1 SV=2	sp|Q52LW3|RHG29_HUMAN	142 kDa	0	0	0	2
Rho-associated protein kinase 1 OS=Homo sapiens OX=9606 GN=ROCK1 PE=1 SV=1	sp|Q13464|ROCK1_HUMAN	158 kDa	0	0	0	4
RNA polymerase-associated protein CTR9 homolog OS=Homo sapiens OX=9606 GN=CTR9 PE=1 SV=1	sp|Q6PD62|CTR9_HUMAN	134 kDa	0	0	0	3
RNA-binding protein FUS OS=Homo sapiens OX=9606 GN=FUS PE=1 SV=1	sp|P35637|FUS_HUMAN	53 kDa	0	0	7	0
RNA-binding protein FXR2 OS=Homo sapiens OX=9606 GN=FXR2 PE=1 SV=2	sp|P51116|FXR2_HUMAN	74 kDa	0	0	2	0
RNA-binding protein RO60 OS=Homo sapiens OX=9606 GN=RO60 PE=1 SV=2	sp|P10155|RO60_HUMAN	61 kDa	0	2	0	0
Serine beta-lactamase-like protein LACTB, mitochondrial OS=Homo sapiens OX=9606 GN=LACTB PE=1 SV=2	sp|P83111|LACTB_HUMAN	61 kDa	0	5	0	0
Serine/arginine-rich splicing factor 6 OS=Homo sapiens OX=9606 GN=SRSF6 PE=1 SV=2	sp|Q13247|SRSF6_HUMAN	40 kDa	0	0	0	2
Serine--tRNA ligase, cytoplasmic OS=Homo sapiens OX=9606 GN=SARS1 PE=1 SV=3	sp|P49591|SYSC_HUMAN	59 kDa	0	2	0	0
Structural maintenance of chromosomes protein 1A OS=Homo sapiens OX=9606 GN=SMC1A PE=1 SV=2	sp|Q14683|SMC1A_HUMAN	143 kDa	0	0	0	4
Structural maintenance of chromosomes protein 2 OS=Homo sapiens OX=9606 GN=SMC2 PE=1 SV=2	sp|O95347|SMC2_HUMAN	136 kDa	0	0	0	8
Structural maintenance of chromosomes protein 3 OS=Homo sapiens OX=9606 GN=SMC3 PE=1 SV=2	sp|Q9UQE7|SMC3_HUMAN	142 kDa	0	0	0	9
SWI/SNF complex subunit SMARCC2 OS=Homo sapiens OX=9606 GN=SMARCC2 PE=1 SV=1	sp|Q8TAQ2|SMRC2_HUMAN	133 kDa	0	0	0	3
Synembryn-A OS=Homo sapiens OX=9606 GN=RIC8A PE=1 SV=3	sp|Q9NPQ8|RIC8A_HUMAN	60 kDa	0	0	2	0
Syntaxin-binding protein 3 OS=Homo sapiens OX=9606 GN=STXBP3 PE=1 SV=2	sp|O00186|STXB3_HUMAN	68 kDa	0	0	3	0
T-complex protein 1 subunit alpha OS=Homo sapiens OX=9606 GN=TCP1 PE=1 SV=1	sp|P17987|TCPA_HUMAN	60 kDa	0	0	21	0
T-complex protein 1 subunit beta OS=Homo sapiens OX=9606 GN=CCT2 PE=1 SV=4	sp|P78371|TCPB_HUMAN	57 kDa	0	5	0	0
T-complex protein 1 subunit delta OS=Homo sapiens OX=9606 GN=CCT4 PE=1 SV=4	sp|P50991|TCPD_HUMAN	58 kDa	0	4	0	0
T-complex protein 1 subunit epsilon OS=Homo sapiens OX=9606 GN=CCT5 PE=1 SV=1	sp|P48643|TCPE_HUMAN	60 kDa	0	0	5	0
T-complex protein 1 subunit eta OS=Homo sapiens OX=9606 GN=CCT7 PE=1 SV=2	sp|Q99832|TCPH_HUMAN	59 kDa	0	13	2	0
T-complex protein 1 subunit gamma OS=Homo sapiens OX=9606 GN=CCT3 PE=1 SV=4	sp|P49368|TCPG_HUMAN	61 kDa	0	0	13	0
T-complex protein 1 subunit theta OS=Homo sapiens OX=9606 GN=CCT8 PE=1 SV=4	sp|P50990|TCPQ_HUMAN	60 kDa	0	8	0	0
T-complex protein 1 subunit zeta OS=Homo sapiens OX=9606 GN=CCT6A PE=1 SV=3	sp|P40227|TCPZ_HUMAN	58 kDa	0	10	0	0
Thrombospondin-1 OS=Homo sapiens OX=9606 GN=THBS1 PE=1 SV=2	sp|P07996|TSP1_HUMAN	129 kDa	0	0	0	59
Tight junction protein ZO-2 OS=Homo sapiens OX=9606 GN=TJP2 PE=1 SV=2	sp|Q9UDY2|ZO2_HUMAN	134 kDa	0	0	0	6
Tight junction protein ZO-3 OS=Homo sapiens OX=9606 GN=TJP3 PE=1 SV=3	sp|O95049|ZO3_HUMAN	101 kDa	0	0	2	0
Titin OS=Homo sapiens OX=9606 GN=TTN PE=1 SV=4	sp|Q8WZ42|TITIN_HUMAN	3816 kDa	0	0	0	3
Transcription activator BRG1 OS=Homo sapiens OX=9606 GN=SMARCA4 PE=1 SV=2	sp|P51532|SMCA4_HUMAN	185 kDa	0	0	0	2
Transcription elongation regulator 1 OS=Homo sapiens OX=9606 GN=TCERG1 PE=1 SV=2	sp|O14776|TCRG1_HUMAN	124 kDa	0	0	0	2
Transcriptional repressor protein YY1 OS=Homo sapiens OX=9606 GN=YY1 PE=1 SV=2	sp|P25490|TYY1_HUMAN	45 kDa	0	2	0	0
Tripeptidyl-peptidase 2 OS=Homo sapiens OX=9606 GN=TPP2 PE=1 SV=4	sp|P29144|TPP2_HUMAN	138 kDa	0	0	0	2
U1 small nuclear ribonucleoprotein 70 kDa OS=Homo sapiens OX=9606 GN=SNRNP70 PE=1 SV=2	sp|P08621|RU17_HUMAN	52 kDa	0	6	2	0
Ubiquitin-ribosomal protein eS31 fusion protein OS=Homo sapiens OX=9606 GN=RPS27A PE=1 SV=2	sp|P62979|RS27A_HUMAN	18 kDa	0	0	0	3
Unconventional myosin-Id OS=Homo sapiens OX=9606 GN=MYO1D PE=1 SV=2	sp|O94832|MYO1D_HUMAN	116 kDa	0	0	2	0
Unconventional myosin-IXb OS=Homo sapiens OX=9606 GN=MYO9B PE=1 SV=3	sp|Q13459|MYO9B_HUMAN	243 kDa	0	0	0	3
Unconventional myosin-VI OS=Homo sapiens OX=9606 GN=MYO6 PE=1 SV=4	sp|Q9UM54|MYO6_HUMAN	150 kDa	0	0	0	6
Valine--tRNA ligase OS=Homo sapiens OX=9606 GN=VARS1 PE=1 SV=4	sp|P26640|SYVC_HUMAN	140 kDa	0	0	0	21
Very long-chain specific acyl-CoA dehydrogenase, mitochondrial OS=Homo sapiens OX=9606 GN=ACADVL PE=1 SV=1	sp|P49748|ACADV_HUMAN	70 kDa	0	0	2	0
Vigilin OS=Homo sapiens OX=9606 GN=HDLBP PE=1 SV=2	sp|Q00341|VIGLN_HUMAN	141 kDa	0	0	0	9
von Willebrand factor OS=Homo sapiens OX=9606 GN=VWF PE=1 SV=4	sp|P04275|VWF_HUMAN	309 kDa	0	0	0	6
WD repeat-containing protein 1 OS=Homo sapiens OX=9606 GN=WDR1 PE=1 SV=4	sp|O75083|WDR1_HUMAN	66 kDa	0	3	0	0
X-ray repair cross-complementing protein 5 OS=Homo sapiens OX=9606 GN=XRCC5 PE=1 SV=3	sp|P13010|XRCC5_HUMAN	83 kDa	0	0	5	0
