# Supplementary material for: The Notch1 intracellular domain orchestrates mechanotransduction of fluid shear stress
Source: Life Sci Alliance. 2026 Feb 5;9(4):e202503599. doi: 10.26508/lsa.202503599 (PMC12877406; doi:10.26508/lsa.202503599)
Supplement: Supplementary file 9 [file LSA-2025-03599_TableS2.xlsx]

## Sheet: 1B
WB of hdBECs under flow treated with vehicle control or soluble rhDll4
Notch1 V1754 / GAPDH
Control			rhDll4
Static	Flow		Static	Flow
1	3.00395		1.12841	0.95805
1	1.75708		0.46667	0.22611
1	1.87979		0.44961	1.10498

## Sheet: 1D
WB of hdBECs under flow
Notch1 V1754 / GAPDH
SCR		Dll4 KO			SCR		Jag1 KO
Static	Flow	Static	Flow		Static	Flow	Static	Flow
1	1.549	0.264	0.245		1	1.837	1.735	3.477
1	1.322	0.315	0.644		1	1.667	1.824	2.256
1	1.667	0.23	0.683		1	1.549	1.46	2.63

## Sheet: 1F
WB of hdBECs or hdLECs under flow
Notch1 V1754 / GAPDH
hdBEC			hdLEC
Static	Flow		Static	Flow
1	1.599		1	0.64
1	1.455		1	0.912
1	2.121		1	1.006

## Sheet: 1H
hdBEC vs hdLEC
Relative Notch1 Polarization
											n = 1
	hdBEC					hdLEC					n = 2
	US			DS		US			DS		n = 3
	0.84696	0.847774	1.03004	1.12671		0.850039	0.959329	1.07471	1.00206
	0.893665	0.987551	1.01683	1.15893		0.867379	0.972659	1.14121	1.01124
	0.913807	0.949362	1.05229	1.19274		0.923003	0.985538	1.05228	1.01245
	0.871823	0.870892	0.960811	1.21187		0.821351	1.29306	0.885	0.895895
	0.876966	0.912316	1.04288	1.19749		0.885612	0.992454	1.0801	0.964357
	0.86562	0.986868	1.03216	1.15378		0.843214	0.97968	1.08905	1.0429
	0.820821	0.862511	1.10783	1.18637		0.849325	0.985074	1.1325	1.05344
	0.854827	0.889203	0.970445	1.183		0.822388	1.15403	0.977533	0.9231
	0.877666	0.882256	1.03116	1.22881		0.871699	1.06546	1.06143	0.955871
	0.879682	0.909455	1.01699	1.12331		0.965294	1.09481	0.911353	0.984074
	0.82951	0.903035	0.999461	1.51399		0.882181	1.01056	1.13001	0.96932
	0.813875	0.823076	1.03693	1.23605		0.891748	1.09179	0.979908	1.0427
	0.70086	0.78985	0.987424	1.28806		0.828087	0.961137	1.16093	0.966018
	0.814221	0.79952	0.933422	1.39127		0.877306	1.06501	1.01602	1.0528
	0.869546	0.885419	1.05705	1.22577		0.86216	1.01925	1.06868	1.05645
	0.862775	0.917905	1.05271	1.13534		0.863676	1.06309	1.06307	0.985926
	0.891764	1.00115	0.983418	1.25437		0.862269	1.11857	1.05765	0.997399
	0.881429	0.920364	1.02983	1.1147		0.872742	0.989663	1.11576	0.93899
	0.893792	1.00649	1.00049	1.11111		0.886775	1.02742	1.11801	0.963286
	0.796832	0.948727	1.06533	1.23833		0.844062	0.920181	1.15752	0.989848
	0.872534	0.955663	0.999194	1.24534		0.818352	1.09965	1.02511	0.930461
	0.884932	0.944693	1.01379	1.14183		0.905975	1.09659	0.987247	1.04303
	0.685861	0.757003	0.888629	1.56324		1.06794	0.994504	0.86757	0.991095
	0.861251	0.969067	1.08347	1.15279		1.26128	1.07219	0.876408	0.942515
	0.788232	0.857288	1.12845	1.25681		1.06964	0.979558	0.884732	0.994635
	0.880291	0.925359	1.03318	1.12694		1.20559	1.09227	0.886387	0.97484
	0.865094	0.895412	1.02665	1.21321		1.06055	0.862079	0.915469	1.15892
	0.842047	0.869659	1.10756	1.07572		1.02665	0.91968	0.963305	1.07472
	0.907162	0.983339	1.02716	1.06325		1.04258	0.95488	1.01195	0.991181
	0.939258	0.948435	0.971996	1.19963		1.08095	0.987669	0.869786	1.05993
	0.796144	0.881901	1.03303	1.5359		1.04261	1.04008	0.935848	0.977362
	0.878089	0.876354	1.02448	1.15002		1.05032	0.94406	0.95523	1.03313
	0.868497	0.899271	1.06769	1.12449		1.02448	0.997591	0.922955	1.01313
	0.896501	0.916516	1.01177	1.14737		0.975378	0.881478	0.987869	1.16559
	0.824751	0.898275	1.07132	1.16212		1.0803	0.982934	0.958315	0.985109
	0.856189	0.922842	1.08047	1.02537		1.17475	1.07171	0.898724	0.916007
	0.910158	0.968285	1.02397	1.0751		1.06985	0.941574	0.88814	1.09446
	0.877082	0.866744	1.02406	1.18586		1.02567	0.941574	0.95553	1.05554
	0.717231	0.742077	0.813033	1.88743		1.15499	1.07005	0.934115	0.970148
	0.787307	0.856186	1.14087	1.03009		1.05565	0.910657	0.900987	1.07381
	0.827533	0.946496	1.0821	1.31909		1.01531	0.968887	0.999011	1.01105
	0.879963	1.05239	0.983864	1.09214		1.09959	1.00172	0.892995	0.989219
	0.830571	0.88989	1.07875	1.10626		1.03467	1.03149	0.949271	0.980914
	0.856076	0.924889	1.06908	1.12524		1.00824	0.929697	0.927866	1.07965
	0.889126	0.925759	1.05716	1.13904		1.11316	1.17243	0.849418	0.95702
	0.885637	0.864812	0.994057	1.16679		1.13183	1.0178	0.801996	1.03484
	0.799989	0.83962	1.03491	1.24133		1.26617	0.940898	0.860589	0.88067
	0.867466	0.899932	1.0274	1.15242		1.09655	1.0628	0.905907	0.969038
	0.876192	0.914677	1.02341	1.13162		0.965044	0.958471	0.93127	1.22397
	0.812541	0.945741	1.07245	1.25633		1.04026	1.04186	0.835302	1.01104
	0.851645	0.938666	1.10068	1.27687		1.07059	0.987034	0.792393	1.01318
	0.916156	0.989524	0.997341	1.14342		1.05702	0.976107	0.889809	1.0317
	0.833882	0.870745	0.981977	1.14482		1.04516	0.946225	0.946743	1.05005
	0.85792	0.918428	1.01442	1.24526		1.05189	1.05816	0.892303	0.897471
	0.876801	0.93851	1.02096	1.25853		1.10818	0.971283	0.863657	1.03123
	0.848655	0.848046	1.00712	1.18372		1.20356	0.937332	0.84731	0.894159
	0.901997	1.00221	0.987017	1.13299		1.01151	1.05097	0.903118	1.0062
	0.884309	0.957888	1.06274	1.1198		1.05784	0.98308	0.863511	1.01899
	0.886787	0.979945	1.06788	1.09968		1.05396	1.07771	0.929592	0.943107
	0.935924	0.957081	1.01833	1.30145		0.957553	0.854521	0.955641	1.18651
	0.853086	0.896686	1.04321	1.32894		1.03837	1.07212	0.859537	0.977149
	0.942879	0.953774	1.02272	1.0435		1.05939	1.00471	0.900408	0.980977
	0.935315	0.968089	1.02355	1.1103		1.1222	0.949296	0.879751	1.07899
	0.897232	0.896211	0.988927	1.20535		1.08892	0.979595	0.845452	0.903594
	0.868117	0.872597	1.02311	1.13883		1.02548	0.961143	0.983394	1.01851
	0.890932	0.940784	1.03781	1.24757		1.00548	0.924148	0.941857	1.11478
	0.901341	0.995853	1.02953	1.16494		1.1797	0.979959	0.863699	0.978226
	0.923771	0.95063	0.987676	1.19887		0.976956	0.923729	0.997782	1.12882
	0.88877	0.905331	1.03333	1.18133		1.00957	0.989898	0.952104	1.04709
	0.882753	0.883376	1.02371	1.19916		0.975143	0.949933	0.949335	1.07374
	0.879272	0.878658	1.06441	1.13859		0.967634	0.945573	0.957176	1.09997
	0.895249	0.991185	0.983275	1.16948		1.01291	0.915812	0.960439	1.08815
	0.877647	1.01057	0.945206	1.27918		1.04281	0.992376	0.96535	0.988157
	0.82908	0.816845	1.02318	1.48411		1.07086	0.996681	0.903565	1.03587
	0.884573	0.85511	0.999599	1.14878		1.06548	0.992124	0.9336	0.998519
	0.908163	0.933248	0.999702	1.20621		1.1541	0.968972	0.868771	1.04729
	0.883431	0.986873	1.00036	1.15912		1.09842	0.964202	0.904611	1.01852
	0.927947	0.906763	0.974928	1.19156		1.07308	1.01076	0.884376	0.964013
	0.870482	0.865853	1.01081	1.25856		1.12121	1.00655	0.843904	0.844475
	0.87216	0.897047	0.996634	1.24796		1.04651	0.989987	0.934237	0.97163
	0.854046	0.997112	0.988615	1.23783		0.990163	0.939764	0.979843	1.04908
	0.936992	0.916986	1.00623	1.10616		0.999148	0.888885	1.02687	1.10168
	0.791358	0.915406	0.945815	1.42867		1.15863	0.971232	0.933094	0.967923
	0.792663	0.885414	1.04873	1.2147		1.08405	0.951127	0.909021	0.970211
	0.856365	0.87339	1.02536	1.25682		1.12902	1.03686	0.881444	0.98979
	0.936241	0.906967	1.02652	1.07202		1.03435	0.938089	0.933172	1.07268
	0.875314	0.88598	0.99711	1.28834		1.01069	0.955952	0.93655	1.05361
	0.923709	0.92083	0.988031	1.19509		1.03176	0.992575	0.887219	0.991085
	0.96943	0.935433	1.0038	1.08057		1.10878	1.1072	0.948696	0.976228
	0.955995	0.985021	1.00543	1.0629		1.02855	0.930696	0.906439	1.10733
	0.931259	0.906998	0.972727	1.14428

## Sheet: 1K
SCR vs Dll4 KO
Relative Notch1 Polarization
											n = 1
	SCR					DLL4KO					n = 2
	US			DS		US			DS		n = 3
	0.780936	0.810509	1.08146	1.26564		0.831746	0.846342	0.980631	1.47584
	0.85626	0.872253	1.02872	1.18586		0.892465	0.941197	0.987112	1.164
	0.841887	0.996704	0.996494	1.41343		0.84222	0.9102	1.02057	1.23112
	0.888678	0.885126	1.05754	1.29477		0.820693	0.87026	0.975184	1.22926
	0.868506	1.03141	1.02484	1.1186		0.82585	0.86699	1.00076	1.31416
	0.877647	0.942172	1.05793	1.11457		0.843968	0.916469	1.10084	1.21062
	0.823071	0.876232	1.09272	1.18407		0.933705	0.978036	1.004	1.10983
	0.84769	0.928508	1.03234	1.09336		0.864001	0.990304	0.972502	1.18269
	0.822253	0.857752	0.974218	1.29319		0.84756	0.969787	1.0242	1.19443
	0.859928	0.875118	0.981079	1.16295		0.852282	0.906549	1.04281	1.1978
	0.851305	0.92871	1.08029	1.19212		0.912232	0.938545	1.00739	1.08609
	0.832618	0.860603	1.10637	1.09047		0.873336	0.93149	1.01174	1.16773
	0.848142	0.953512	1.03776	1.17291		0.900627	0.93959	1.03982	1.13859
	0.78588	0.848289	0.927298	1.24307		0.902274	0.935821	0.976107	1.24382
	0.829631	0.891313	1.10689	1.1638		0.891552	0.902493	1.01024	1.11976
	0.873612	0.873691	1.10521	1.13242		0.882959	0.90552	0.992392	1.11734
	0.838446	0.88126	1.05073	1.10859		0.86868	0.908402	1.02734	1.17969
	0.870911	0.909617	1.04106	1.16944		0.768973	0.850743	0.986008	1.76401
	0.890779	0.915769	0.9836	1.10629		0.79038	0.814657	1.03766	1.30659
	0.926939	0.956425	1.05145	1.06657		0.798479	0.811474	0.963738	1.50775
	0.859279	0.898537	1.02047	1.14171		0.754802	0.800327	0.882775	1.61469
	0.922759	0.895589	0.97242	1.2121		0.742821	0.812793	0.994634	1.34351
	0.900568	0.939695	0.996728	1.24293		0.862603	0.88381	1.03595	1.21245
	0.715086	0.775996	1.00897	1.34202		0.852484	0.834494	0.964162	1.18732
	0.856633	0.908003	1.06866	1.21559		0.867392	0.869971	0.988952	1.16354
	0.914282	0.910698	0.999284	1.23156		0.849564	0.905992	1.02565	1.21581
	0.816859	0.821129	1.00446	1.23681		0.851201	0.915446	1.06982	1.1553
	0.783509	0.828705	1.01419	1.39944		0.866028	0.911413	1.00516	1.31199
	0.865712	0.978939	1.03958	1.15204		0.806535	0.88571	0.999336	1.26204
	0.836115	0.956441	1.01727	1.2424		0.961347	0.891566	1.02816	1.16099
	0.776447	0.854865	1.05697	1.45072		0.938908	0.997024	0.995702	1.15225
	0.79997	0.852251	0.981534	1.25198		0.844453	0.970251	0.992582	1.12764
	0.769486	0.846035	0.935607	1.71606		0.902166	0.88495	1.00036	1.21885
	0.770832	0.799231	0.970181	1.27106		0.877302	0.911015	1.08826	1.10429
	0.879053	0.965463	1.00506	1.12058		0.869389	0.927975	0.992659	1.19667
	0.879212	0.87592	1.01985	1.27642		0.873204	0.907049	1.0237	1.42077
	0.801843	0.785748	0.839079	1.28716		0.856971	0.933396	1.02361	1.23087
	0.867257	0.9489	0.998495	1.24504		0.899028	0.940443	0.99657	1.17532
	0.918685	0.90254	1.00362	1.14554		0.890352	0.918161	0.979002	1.1624
	0.830739	0.874746	1.02848	1.24705		0.885027	0.923235	1.01272	1.17189
	0.863822	0.920352	1.04983	1.32416		0.88753	0.929361	0.998637	1.16984
	0.875657	0.871779	0.999478	1.15502		0.881013	0.97411	0.995846	1.22875
	0.851685	0.844555	1.03815	1.16295		0.896178	0.91765	0.887324	1.18232
	0.793059	0.834553	1.12793	1.36747		0.913597	0.893211	0.9893	1.26676

## Sheet: 1L
Dll4-GFP vs Jag1-mEm
Relative Notch1 Polarization
											n = 1
	Dll4-GFP					Jag1-mEmerald					n = 2
	US			DS		US			DS		n = 3
	0.947569	1.0115	0.961651	1.12665		0.910945	0.816413	0.954441	1.2823
	1.1126	0.937592	0.98362	1.03502		1.24026	0.934135	1.00852	0.932579
	0.838845	0.98652	1.09319	1.01196		0.945483	1.03594	1.04346	1.00018
	0.826741	1.00251	1.18343	0.942667		0.856287	1.00523	0.991653	1.11687
	0.945858	0.901795	1.01726	1.05511		0.949467	1.06892	1.00593	0.950109
	1.06407	1.06964	0.922515	0.86102		0.979792	0.932393	1.04709	1.0602
	0.813116	0.974687	1.04469	1.08219		0.953109	1.02749	0.977695	1.02405
	1.00094	1.03193	1.04372	0.953613		0.980006	0.889483	1.01117	1.06995
	0.731343	0.845041	1.01937	1.49697		0.833996	0.915323	1.26037	0.993129
	0.880374	1.05047	1.09686	1.08634		0.989715	1.01338	1.09387	0.902038
	0.825444	0.842146	1.10867	1.31332		1.12377	1.02291	0.925822	1.00293
	0.926245	0.947942	1.05792	1.05924		0.916685	1.02532	0.965283	1.09439
	0.954036	0.952239	0.997915	1.10743		1.0605	0.968585	0.967422	1.03366
	1.18719	1.04922	0.954981	0.800594		0.964249	1.00353	0.982609	1.11824

## Sheet: 2C
DMSO vs DAPT vs BB94
Relative Notch1 Polarization
																n = 1
	DMSO					DAPT					BB94					n = 2
	US			DS		US			DS		US			DS		n = 3
	0.648383	0.700657	0.926386	1.51837		0.940043	0.966394	1.0426	1.04271		0.871525	0.90871	1.07296	1.05841
	0.71105	0.905373	1.11543	1.62947		0.925927	0.986573	1.00951	1.0887		0.911954	0.960791	1.00581	1.18069
	0.834565	0.995285	0.957436	1.37996		0.875735	0.975225	0.998234	1.18135		0.961369	1.02287	0.981041	1.0435
	0.876984	0.95689	1.00746	1.17994		0.872156	0.976729	1.00476	1.11118		0.924727	0.997474	0.992288	1.12887
	0.841337	0.940688	1.07604	1.23886		0.798599	0.899672	1.0786	1.18746		0.90804	0.971822	1.01523	1.10225
	0.780637	0.92524	1.04161	1.37766		0.922603	0.937062	0.989687	1.11131		0.933865	0.952512	1.01053	1.05683
	0.78454	0.873443	1.03879	1.22507		0.91203	1.02988	1.0167	1.07982		0.972746	0.98479	0.992743	1.0497
	0.87036	0.928507	1.04454	1.16244		0.79871	0.839413	0.97129	1.15674		0.98357	0.979657	1.01599	1.01004
	0.803035	0.855518	0.994003	1.33139		0.816817	0.901944	1.10851	1.10759		0.958417	1.02406	0.964105	1.04097
	0.839338	0.923245	1.08057	1.07651		0.870407	0.946991	0.988031	1.0966		0.996839	1.06943	1.00421	0.953347
	0.864049	0.884972	0.993006	1.31523		0.857094	0.94527	1.02926	1.1951		0.850659	0.922606	0.995347	1.20298
	0.807032	0.890787	1.02652	1.23617		0.879879	0.98047	1.04267	1.15458		0.924356	0.968739	1.01835	1.07997
	0.768087	0.911859	1.05857	1.41415		0.86472	0.969555	1.00218	1.07384		0.962107	0.982216	1.01396	1.03327
	0.760849	0.83384	1.00468	1.26694		0.847983	0.913676	1.08699	1.1356		0.940835	1.00031	1.00894	1.06815
	0.854585	0.850984	0.928624	1.28631		0.887161	0.995862	1.02778	1.14145		0.911947	1.01127	1.00562	1.0338
	0.936782	0.969088	0.994269	1.0849		0.932767	0.942964	1.00568	1.11589		0.940134	0.996307	1.01612	1.06437
	0.755018	0.893839	1.03726	1.13587		0.786511	0.901717	1.02611	1.16353		0.937907	0.960131	1.03147	1.03445
	0.848457	1.00123	0.993922	1.45103		0.930116	1.0004	1.0031	1.04675		0.906452	0.990767	1.00376	1.06821
	0.881223	0.960684	1.00989	1.1369		0.848016	0.906292	1.05371	1.12405		0.873747	0.947823	1.02277	1.10732
	0.806422	0.920168	1.02702	1.26544		0.809683	0.914998	1.0666	1.17983		0.871838	0.922935	1.02167	1.07759
	0.88452	0.915042	1.00621	1.2863		0.916003	0.950979	1.01701	1.24972		0.908653	0.930541	1.02364	1.11942
	0.774446	0.863213	1.06576	1.15868		0.803467	0.891946	1.10548	1.24424		0.892161	0.921736	0.986067	1.07853
	0.905184	0.987258	0.984989	1.13127		0.804611	0.881114	1.08873	1.18067		0.946378	1.00129	0.991102	1.06255
	0.850706	0.909528	1.03073	1.26832		0.824787	0.941655	1.03643	1.38663		0.94301	0.990426	0.998193	1.10916
	0.835016	0.805688	1.09022	1.20598		0.864012	0.955083	1.0433	1.31079		0.907235	0.97923	0.997424	1.10955
	0.848164	0.962901	1.05472	1.12319		0.832894	0.917129	1.00592	1.18143		0.888238	0.995212	0.99592	1.13808
	0.907269	0.988813	1.01951	1.09918		0.777036	0.878563	1.20688	1.28601		0.914474	0.9921	1.01675	1.08177
	0.852029	0.940492	1.07118	1.17774		0.839465	0.901389	1.01746	1.12706		0.871491	0.926519	1.01231	1.09325
	0.794725	1.01885	0.982665	1.09203		0.849699	0.941045	0.996486	1.12905		0.930573	0.984741	1.01407	1.03205
	0.802338	0.903048	1.06813	1.22666		0.82052	0.907452	1.06283	1.24754		0.890873	0.882438	0.989861	1.07664

## Sheet: 2H
SCR vs Dll4 KO
Internalized Notch1 Intensity
				n = 1
	SCR	Dll4 KO		n = 2
	785000	747000		n = 3
	760000	738000
	763000	691000
	760000	826000
	700000	750000
	557000	552000
	558000	539000
	561000	512000
	612000	538000
	548000	505000
	535000

## Sheet: 3C
WB of Notch1-ΔICD
Notch1 V1754 / GFP
KDR ICD
Static	Flow	rhDll4
1	1.053	0.823
1	0.42	1.265
1	1.198	1.553

## Sheet: 3F
Notch1-WT vs Notch1-ΔICD
Relative mEmerald Polarization
											n = 1
	Notch1-WT					Notch1-ΔICD					n = 2
	US			DS		US			DS		n = 3
	0.743608	0.863745	1.09567	1.29296		0.811065	1.0559	1.13218	1.00157
	0.769592	0.830464	1.113	1.08239		0.743227	0.890595	1.03048	1.49588
	0.89892	1.07137	1.00905	0.999012		0.684918	1.36281	1.49803	0.495896
	0.841868	0.985735	1.09454	1.15028		0.560548	1.27443	1.41193	0.595211
	0.829414	0.876184	1.11924	1.13399		0.643133	1.55369	1.17741	0.626683
	0.790337	0.911846	1.04234	1.15755		0.706056	0.90214	1.18924	1.0603
	0.708223	0.835907	1.21071	1.21983		0.773859	1.02121	1.17035	0.925727
	0.778919	0.918722	1.10474	1.28099		0.875667	1.07332	1.16391	0.82845
	0.801087	1.08748	1.16064	0.91614		0.715064	1.1676	1.05399	0.900402
	0.732717	0.971506	1.17513	1.14442		0.845382	1.16975	1.1797	0.857456
	0.921234	0.937064	1.0159	1.09408		0.635881	0.901386	1.19188	1.29912
	0.920531	0.936406	1.00273	1.12077		0.443531	1.0971	1.39806	0.753135
	0.844797	0.871012	0.992461	1.25027		0.797645	0.845685	1.36922	0.683903
	0.886738	1.00917	1.01541	1.16296		0.506123	1.27809	1.53977	0.410894

[truncated: 6 more sheets: 4D, 4G, 4H, 4K, 4L, 4M]
